# Supplementary material for: Crystal structure of (E)-4,6-dimeth­oxy-2-(4-meth­oxy­styr­yl)-3-methyl­benzaldehyde
Source: Acta Crystallogr E Crystallogr Commun. 2015 Sep 26;71(Pt 10):o771. doi: 10.1107/S2056989015017363 (PMC4647390; doi:10.1107/S2056989015017363)
Supplement: Supplementary file 1 [file e-71-0o771-sup1.cif]

##############################################################################
#                                                                            #
# This CIF contains the data in a paper accepted for publication in          #
# Acta Crystallographica Section E. It conforms to the requirements of       #
# Notes for Authors for Acta Crystallographica Section E, and has been       #
# peer reviewed under the auspices of the IUCr Commission on Journals.       #
#                                                                            #
# Full details of the Crystallographic Information File format               #
# are given in the paper "The Crystallographic Information File (CIF):       #
# a New Standard Archive File for Crystallography" by S. R. Hall, F. H.      #
# Allen and I. D. Brown [Acta Cryst. (1991), A47, 655-685].                  #
#                                                                            #
# The current version of the core CIF dictionary is obtainable from          #
# ftp://ftp.iucr.org/pub/cif_core.dic.                                       #
#                                                                            #
# Software is freely available for graphical display of the structure(s)     #
# in this CIF. For information consult the CIF software page                 #
# http://www.iucr.org/resources/cif/software.                                #
#                                                                            #
# This file may be used for bona fide research purposes within the           #
# scientific community so long as proper attribution is given to the journal # 
# article from which it was obtained.                                        #
#                                                                            #
##############################################################################
data_I
_audit_creation_method     SHELXTL
_chemical_name_systematic
;
(<i>E</i>)-4,6-Dimethoxy-2-(4-methoxystyryl)-3-methylbenzaldehyde
;
_chemical_name_common     ?
_chemical_formula_moiety     'C19 H20 O4'
_chemical_formula_sum     'C19 H20 O4'
_chemical_formula_iupac     'C19 H20 O4'
_chemical_formula_weight     312.35
_chemical_melting_point     ?
_symmetry_cell_setting     monoclinic
_symmetry_space_group_name_H-M     'P 21/c'
_symmetry_space_group_name_Hall     '-P 2ybc'
loop_
    _symmetry_equiv_pos_as_xyz
    'x, y, z'
    '-x, y+1/2, -z+1/2'
    '-x, -y, -z'
    'x, -y-1/2, z-1/2'
_cell_length_a     11.3632(9)
_cell_length_b     8.7159(7)
_cell_length_c     16.2382(13)
_cell_angle_alpha     90.00
_cell_angle_beta     101.927(2)
_cell_angle_gamma     90.00
_cell_volume     1573.5(2)
_cell_formula_units_Z     4
_cell_measurement_reflns_used     3256
_cell_measurement_theta_min     2.67
_cell_measurement_theta_max     28.19
_cell_measurement_temperature     200(2)
_exptl_crystal_description     Block
_exptl_crystal_colour     'Light yellow'
_exptl_crystal_size_max     0.26
_exptl_crystal_size_mid     0.20
_exptl_crystal_size_min     0.13
_exptl_crystal_density_diffrn     1.318
_exptl_crystal_density_meas     ?
_exptl_crystal_density_method     'not measured'
_exptl_crystal_F_000     664
_exptl_absorpt_coefficient_mu     0.092
_exptl_absorpt_correction_type     none
_exptl_absorpt_process_details     ?
_exptl_absorpt_correction_T_min     ?
_exptl_absorpt_correction_T_max     ?
_exptl_special_details     ?
_diffrn_ambient_temperature     200(2)
_diffrn_radiation_type     MoK\a
_diffrn_radiation_wavelength     0.71073
_diffrn_radiation_source     'fine-focus sealed tube'
_diffrn_radiation_monochromator     graphite
_diffrn_measurement_device_type     'Bruker SMART CCD'
_diffrn_measurement_method     '\f and \w scans'
_diffrn_detector_area_resol_mean     ?
_diffrn_reflns_number     11266
_diffrn_reflns_av_R_equivalents     0.0371
_diffrn_reflns_av_sigmaI/netI     0.0552
_diffrn_reflns_theta_min     1.83
_diffrn_reflns_theta_max     28.31
_diffrn_reflns_theta_full     28.31
_diffrn_measured_fraction_theta_max     0.998
_diffrn_measured_fraction_theta_full     0.998
_diffrn_reflns_limit_h_min     -15
_diffrn_reflns_limit_h_max     14
_diffrn_reflns_limit_k_min     -11
_diffrn_reflns_limit_k_max     11
_diffrn_reflns_limit_l_min     -16
_diffrn_reflns_limit_l_max     21
_diffrn_standards_number     ?
_diffrn_standards_interval_count     ?
_diffrn_standards_interval_time     ?
_diffrn_standards_decay_%     ?
_refine_special_details
;
Refinement of <i>F</i>^2^ against ALL reflections. The weighted <i>R</i>-factor
<i>wR</i> and goodness of fit <i>S</i> are based on <i>F</i>^2^, conventional
<i>R</i>-factors <i>R</i> are based on <i>F</i>, with <i>F</i> set to zero for
negative <i>F</i>^2^. The threshold expression of <i>F</i>^2^ >
\s(<i>F</i>^2^) is used only for calculating <i>R</i>-factors(gt) <i>etc</i>.
and is not relevant to the choice of reflections for refinement.
<i>R</i>-factors based on <i>F</i>^2^ are statistically about twice as large
as those based on <i>F</i>, and <i>R</i>- factors based on ALL data will be
even larger.
;
_reflns_number_total     3904
_reflns_number_gt     1966
_reflns_threshold_expression     'I>2\s(I)'
_refine_ls_structure_factor_coef     Fsqd
_refine_ls_matrix_type     full
_refine_ls_R_factor_all     0.1163
_refine_ls_R_factor_gt     0.0572
_refine_ls_wR_factor_gt     0.1462
_refine_ls_wR_factor_ref     0.2223
_refine_ls_goodness_of_fit_ref     0.987
_refine_ls_restrained_S_all     0.987
_refine_ls_number_reflns     3904
_refine_ls_number_parameters     212
_refine_ls_number_restraints     0
_refine_ls_hydrogen_treatment     constr
_refine_ls_weighting_scheme     calc
_refine_ls_weighting_details
                 'calc w=1/[\s^2^(Fo^2^)+(0.1179P)^2^] where P=(Fo^2^+2Fc^2^)/3'
_atom_sites_solution_hydrogens     geom
_atom_sites_solution_primary     direct
_atom_sites_solution_secondary     difmap
_refine_ls_shift/su_max     0.000
_refine_ls_shift/su_mean     0.000
_refine_diff_density_max     0.244
_refine_diff_density_min     -0.315
_refine_ls_extinction_method     none
_refine_ls_extinction_coef     ?
loop_
    _atom_type_symbol
    _atom_type_description
    _atom_type_scat_dispersion_real
    _atom_type_scat_dispersion_imag
    _atom_type_scat_source
    'C' 'C' 0.0033 0.0016
                         'International Tables Vol C Tables 4.2.6.8 and 6.1.1.4'
    'H' 'H' 0.0000 0.0000
                         'International Tables Vol C Tables 4.2.6.8 and 6.1.1.4'
    'O' 'O' 0.0106 0.0060
                         'International Tables Vol C Tables 4.2.6.8 and 6.1.1.4'
_computing_data_collection
;
SMART (Bruker, 2000)
;
_computing_cell_refinement
;
SAINT (Bruker, 2000)
;
_computing_data_reduction
;
SAINT (Bruker, 2000)
;
_computing_structure_solution
;
SHELXS97 (Sheldrick, 2008)
;
_computing_structure_refinement
;
SHELXL97 (Sheldrick, 2008)
;
_computing_molecular_graphics
;
SHELXTL (Sheldrick, 2008)
;
_computing_publication_material
;
SHELXTL (Sheldrick, 2008)
;
loop_
    _atom_site_type_symbol
    _atom_site_label
    _atom_site_fract_x
    _atom_site_fract_y
    _atom_site_fract_z
    _atom_site_U_iso_or_equiv
    _atom_site_adp_type
    _atom_site_calc_flag
    _atom_site_refinement_flags
    _atom_site_occupancy
    _atom_site_symmetry_multiplicity
    _atom_site_disorder_assembly
    _atom_site_disorder_group
    C C1 0.8260(2) 0.0967(3) 0.05627(14) 0.0374(5) Uani d . 1 1 . .
    C C2 0.7634(2) 0.0081(3) -0.01021(15) 0.0400(6) Uani d . 1 1 . .
    C C3 0.7955(2) 0.0212(3) -0.08861(14) 0.0398(6) Uani d . 1 1 . .
    C C4 0.8854(2) 0.1179(3) -0.10269(15) 0.0408(6) Uani d . 1 1 . .
    H H4 0.9040 0.1253 -0.1569 0.049 Uiso calc R 1 1 . .
    C C5 0.9481(2) 0.2042(3) -0.03599(14) 0.0384(6) Uani d . 1 1 . .
    C C6 0.9196(2) 0.1962(2) 0.04419(14) 0.0368(5) Uani d . 1 1 . .
    C C7 0.6658(2) -0.1046(3) -0.00234(18) 0.0568(7) Uani d . 1 1 . .
    H H7A 0.5871 -0.0586 -0.0248 0.085 Uiso calc R 1 1 . .
    H H7B 0.6718 -0.1308 0.0571 0.085 Uiso calc R 1 1 . .
    H H7C 0.6752 -0.1978 -0.0342 0.085 Uiso calc R 1 1 . .
    O O1 0.73156(16) -0.0693(2) -0.15023(11) 0.0533(5) Uani d . 1 1 . .
    C C8 0.7593(3) -0.0620(3) -0.23169(15) 0.0582(8) Uani d . 1 1 . .
    H H8A 0.7488 0.0435 -0.2529 0.087 Uiso calc R 1 1 . .
    H H8B 0.7054 -0.1304 -0.2700 0.087 Uiso calc R 1 1 . .
    H H8C 0.8429 -0.0940 -0.2283 0.087 Uiso calc R 1 1 . .
    O O2 1.03780(16) 0.30232(19) -0.04472(10) 0.0481(5) Uani d . 1 1 . .
    C C9 1.0693(2) 0.3103(3) -0.12493(16) 0.0516(7) Uani d . 1 1 . .
    H H9A 1.0958 0.2090 -0.1400 0.077 Uiso calc R 1 1 . .
    H H9B 1.1346 0.3846 -0.1229 0.077 Uiso calc R 1 1 . .
    H H9C 0.9991 0.3428 -0.1672 0.077 Uiso calc R 1 1 . .
    O O3 0.97338(18) 0.3109(2) 0.18130(11) 0.0574(5) Uani d . 1 1 . .
    C C10 0.9879(2) 0.2931(3) 0.10982(16) 0.0477(6) Uani d . 1 1 . .
    H H10 1.0519 0.3497 0.0950 0.057 Uiso calc R 1 1 . .
    C C11 0.7965(2) 0.0880(3) 0.14099(14) 0.0404(6) Uani d . 1 1 . .
    H H11 0.8607 0.0662 0.1871 0.049 Uiso calc R 1 1 . .
    C C12 0.6884(2) 0.1081(3) 0.15791(15) 0.0417(6) Uani d . 1 1 . .
    H H12 0.6232 0.1226 0.1114 0.050 Uiso calc R 1 1 . .
    C C13 0.6605(2) 0.1098(3) 0.24196(15) 0.0414(6) Uani d . 1 1 . .
    C C14 0.5693(2) 0.2034(3) 0.25915(15) 0.0464(6) Uani d . 1 1 . .
    H H14 0.5208 0.2594 0.2145 0.056 Uiso calc R 1 1 . .
    C C15 0.5475(2) 0.2171(3) 0.33950(16) 0.0483(6) Uani d . 1 1 . .
    H H15 0.4861 0.2839 0.3498 0.058 Uiso calc R 1 1 . .
    C C16 0.6156(2) 0.1327(3) 0.40527(14) 0.0405(6) Uani d . 1 1 . .
    C C17 0.7041(2) 0.0355(3) 0.38910(15) 0.0441(6) Uani d . 1 1 . .
    H H17 0.7495 -0.0247 0.4332 0.053 Uiso calc R 1 1 . .
    C C18 0.7270(2) 0.0256(3) 0.30880(14) 0.0437(6) Uani d . 1 1 . .
    H H18 0.7894 -0.0400 0.2989 0.052 Uiso calc R 1 1 . .
    O O4 0.58605(15) 0.15293(19) 0.48210(10) 0.0480(5) Uani d . 1 1 . .
    C C19 0.6468(2) 0.0587(3) 0.54938(15) 0.0524(7) Uani d . 1 1 . .
    H H19A 0.6389 -0.0492 0.5322 0.079 Uiso calc R 1 1 . .
    H H19B 0.6112 0.0739 0.5988 0.079 Uiso calc R 1 1 . .
    H H19C 0.7322 0.0867 0.5633 0.079 Uiso calc R 1 1 . .
loop_
    _atom_site_aniso_label
    _atom_site_aniso_U_11
    _atom_site_aniso_U_22
    _atom_site_aniso_U_33
    _atom_site_aniso_U_12
    _atom_site_aniso_U_13
    _atom_site_aniso_U_23
    C1 0.0382(12) 0.0403(12) 0.0348(12) 0.0087(10) 0.0102(10) 0.0032(10)
    C2 0.0396(13) 0.0408(13) 0.0406(13) 0.0040(10) 0.0110(10) -0.0006(10)
    C3 0.0390(13) 0.0406(12) 0.0399(13) 0.0023(10) 0.0080(10) -0.0043(11)
    C4 0.0433(13) 0.0454(13) 0.0348(12) 0.0052(11) 0.0109(10) 0.0012(10)
    C5 0.0375(12) 0.0407(12) 0.0389(13) 0.0049(10) 0.0124(10) 0.0022(10)
    C6 0.0344(12) 0.0388(12) 0.0381(12) 0.0048(10) 0.0094(10) 0.0046(10)
    C7 0.0569(17) 0.0580(16) 0.0592(18) -0.0107(13) 0.0205(14) -0.0078(14)
    O1 0.0529(11) 0.0631(11) 0.0452(10) -0.0100(9) 0.0130(8) -0.0147(9)
    C8 0.0631(18) 0.0748(19) 0.0369(14) -0.0077(15) 0.0108(12) -0.0130(13)
    O2 0.0517(10) 0.0557(11) 0.0409(10) -0.0137(8) 0.0193(8) -0.0016(8)
    C9 0.0583(16) 0.0561(15) 0.0462(15) -0.0048(13) 0.0246(13) 0.0014(12)
    O3 0.0725(13) 0.0651(12) 0.0353(10) -0.0099(9) 0.0130(9) -0.0052(9)
    C10 0.0480(15) 0.0541(15) 0.0405(14) -0.0051(12) 0.0077(12) -0.0004(12)
    C11 0.0437(13) 0.0422(12) 0.0370(13) 0.0014(10) 0.0121(10) 0.0023(10)
    C12 0.0430(14) 0.0477(14) 0.0360(12) -0.0019(11) 0.0116(10) 0.0014(11)
    C13 0.0404(13) 0.0461(13) 0.0398(13) -0.0044(10) 0.0136(10) 0.0006(11)
    C14 0.0417(14) 0.0613(16) 0.0375(13) 0.0047(11) 0.0109(11) 0.0046(12)
    C15 0.0411(14) 0.0581(15) 0.0479(15) 0.0023(12) 0.0146(11) -0.0002(12)
    C16 0.0406(13) 0.0494(13) 0.0339(12) -0.0095(11) 0.0129(10) -0.0052(11)
    C17 0.0459(14) 0.0482(14) 0.0410(13) 0.0013(11) 0.0150(11) 0.0058(11)
    C18 0.0432(13) 0.0451(13) 0.0454(14) 0.0024(11) 0.0150(11) 0.0022(11)
    O4 0.0497(10) 0.0588(11) 0.0382(9) -0.0032(8) 0.0154(8) -0.0025(8)
    C19 0.0594(16) 0.0543(15) 0.0431(14) -0.0127(13) 0.0100(12) 0.0003(12)
_geom_special_details
;
All e.s.d.'s (except the e.s.d. in the dihedral angle between two l.s. planes)
are estimated using the full covariance matrix. The cell e.s.d.'s are taken
into account individually in the estimation of e.s.d.'s in distances, angles
and torsion angles; correlations between e.s.d.'s in cell parameters are only
used when they are defined by crystal symmetry. An approximate (isotropic)
treatment of cell e.s.d.'s is used for estimating e.s.d.'s involving l.s.
planes.
;
loop_
    _geom_bond_atom_site_label_1
    _geom_bond_atom_site_label_2
    _geom_bond_site_symmetry_2
    _geom_bond_distance
    _geom_bond_publ_flag
    C1 C2 . 1.396(3) ?
    C1 C6 . 1.417(3) ?
    C1 C11 . 1.484(3) ?
    C2 C3 . 1.399(3) ?
    C2 C7 . 1.506(3) ?
    C3 O1 . 1.360(3) ?
    C3 C4 . 1.379(3) ?
    C4 C5 . 1.388(3) ?
    C4 H4 . 0.9500 ?
    C5 O2 . 1.360(3) ?
    C5 C6 . 1.407(3) ?
    C6 C10 . 1.453(3) ?
    C7 H7A . 0.9800 ?
    C7 H7B . 0.9800 ?
    C7 H7C . 0.9800 ?
    O1 C8 . 1.423(3) ?
    C8 H8A . 0.9800 ?
    C8 H8B . 0.9800 ?
    C8 H8C . 0.9800 ?
    O2 C9 . 1.422(3) ?
    C9 H9A . 0.9800 ?
    C9 H9B . 0.9800 ?
    C9 H9C . 0.9800 ?
    O3 C10 . 1.215(3) ?
    C10 H10 . 0.9500 ?
    C11 C12 . 1.325(3) ?
    C11 H11 . 0.9500 ?
    C12 C13 . 1.463(3) ?
    C12 H12 . 0.9500 ?
    C13 C14 . 1.391(3) ?
    C13 C18 . 1.396(3) ?
    C14 C15 . 1.383(3) ?
    C14 H14 . 0.9500 ?
    C15 C16 . 1.393(3) ?
    C15 H15 . 0.9500 ?
    C16 O4 . 1.369(3) ?
    C16 C17 . 1.381(3) ?
    C17 C18 . 1.384(3) ?
    C17 H17 . 0.9500 ?
    C18 H18 . 0.9500 ?
    O4 C19 . 1.426(3) ?
    C19 H19A . 0.9800 ?
    C19 H19B . 0.9800 ?
    C19 H19C . 0.9800 ?
loop_
    _geom_angle_atom_site_label_1
    _geom_angle_atom_site_label_2
    _geom_angle_atom_site_label_3
    _geom_angle_site_symmetry_1
    _geom_angle_site_symmetry_3
    _geom_angle
    _geom_angle_publ_flag
    C2 C1 C6 . . 120.5(2) ?
    C2 C1 C11 . . 120.8(2) ?
    C6 C1 C11 . . 118.6(2) ?
    C1 C2 C3 . . 118.1(2) ?
    C1 C2 C7 . . 124.1(2) ?
    C3 C2 C7 . . 117.7(2) ?
    O1 C3 C4 . . 122.2(2) ?
    O1 C3 C2 . . 115.0(2) ?
    C4 C3 C2 . . 122.8(2) ?
    C3 C4 C5 . . 118.7(2) ?
    C3 C4 H4 . . 120.7 ?
    C5 C4 H4 . . 120.7 ?
    O2 C5 C4 . . 122.3(2) ?
    O2 C5 C6 . . 116.7(2) ?
    C4 C5 C6 . . 121.1(2) ?
    C5 C6 C1 . . 118.8(2) ?
    C5 C6 C10 . . 117.4(2) ?
    C1 C6 C10 . . 123.9(2) ?
    C2 C7 H7A . . 109.5 ?
    C2 C7 H7B . . 109.5 ?
    H7A C7 H7B . . 109.5 ?
    C2 C7 H7C . . 109.5 ?
    H7A C7 H7C . . 109.5 ?
    H7B C7 H7C . . 109.5 ?
    C3 O1 C8 . . 118.1(2) ?
    O1 C8 H8A . . 109.5 ?
    O1 C8 H8B . . 109.5 ?
    H8A C8 H8B . . 109.5 ?
    O1 C8 H8C . . 109.5 ?
    H8A C8 H8C . . 109.5 ?
    H8B C8 H8C . . 109.5 ?
    C5 O2 C9 . . 117.52(18) ?
    O2 C9 H9A . . 109.5 ?
    O2 C9 H9B . . 109.5 ?
    H9A C9 H9B . . 109.5 ?
    O2 C9 H9C . . 109.5 ?
    H9A C9 H9C . . 109.5 ?
    H9B C9 H9C . . 109.5 ?
    O3 C10 C6 . . 128.1(2) ?
    O3 C10 H10 . . 115.9 ?
    C6 C10 H10 . . 115.9 ?
    C12 C11 C1 . . 125.6(2) ?
    C12 C11 H11 . . 117.2 ?
    C1 C11 H11 . . 117.2 ?
    C11 C12 C13 . . 125.7(2) ?
    C11 C12 H12 . . 117.1 ?
    C13 C12 H12 . . 117.1 ?
    C14 C13 C18 . . 117.3(2) ?
    C14 C13 C12 . . 120.4(2) ?
    C18 C13 C12 . . 122.2(2) ?
    C15 C14 C13 . . 121.7(2) ?
    C15 C14 H14 . . 119.1 ?
    C13 C14 H14 . . 119.1 ?
    C14 C15 C16 . . 119.9(2) ?
    C14 C15 H15 . . 120.1 ?
    C16 C15 H15 . . 120.1 ?
    O4 C16 C17 . . 125.3(2) ?
    O4 C16 C15 . . 115.4(2) ?
    C17 C16 C15 . . 119.3(2) ?
    C16 C17 C18 . . 120.2(2) ?
    C16 C17 H17 . . 119.9 ?
    C18 C17 H17 . . 119.9 ?
    C17 C18 C13 . . 121.5(2) ?
    C17 C18 H18 . . 119.2 ?
    C13 C18 H18 . . 119.2 ?
    C16 O4 C19 . . 116.92(19) ?
    O4 C19 H19A . . 109.5 ?
    O4 C19 H19B . . 109.5 ?
    H19A C19 H19B . . 109.5 ?
    O4 C19 H19C . . 109.5 ?
    H19A C19 H19C . . 109.5 ?
    H19B C19 H19C . . 109.5 ?
loop_
    _geom_torsion_atom_site_label_1
    _geom_torsion_atom_site_label_2
    _geom_torsion_atom_site_label_3
    _geom_torsion_atom_site_label_4
    _geom_torsion_site_symmetry_1
    _geom_torsion_site_symmetry_2
    _geom_torsion_site_symmetry_3
    _geom_torsion_site_symmetry_4
    _geom_torsion
    _geom_torsion_publ_flag
    C6 C1 C2 C3 . . . . -0.3(3) ?
    C11 C1 C2 C3 . . . . -179.9(2) ?
    C6 C1 C2 C7 . . . . 177.8(2) ?
    C11 C1 C2 C7 . . . . -1.9(3) ?
    C1 C2 C3 O1 . . . . 179.49(19) ?
    C7 C2 C3 O1 . . . . 1.3(3) ?
    C1 C2 C3 C4 . . . . -0.3(3) ?
    C7 C2 C3 C4 . . . . -178.5(2) ?
    O1 C3 C4 C5 . . . . -178.7(2) ?
    C2 C3 C4 C5 . . . . 1.0(3) ?
    C3 C4 C5 O2 . . . . -179.9(2) ?
    C3 C4 C5 C6 . . . . -1.2(3) ?
    O2 C5 C6 C1 . . . . 179.4(2) ?
    C4 C5 C6 C1 . . . . 0.7(3) ?
    O2 C5 C6 C10 . . . . 0.2(3) ?
    C4 C5 C6 C10 . . . . -178.6(2) ?
    C2 C1 C6 C5 . . . . 0.1(3) ?
    C11 C1 C6 C5 . . . . 179.75(19) ?
    C2 C1 C6 C10 . . . . 179.3(2) ?
    C11 C1 C6 C10 . . . . -1.0(3) ?
    C4 C3 O1 C8 . . . . -0.2(3) ?
    C2 C3 O1 C8 . . . . -180.0(2) ?
    C4 C5 O2 C9 . . . . -2.2(3) ?
    C6 C5 O2 C9 . . . . 179.0(2) ?
    C5 C6 C10 O3 . . . . 175.2(2) ?
    C1 C6 C10 O3 . . . . -4.0(4) ?
    C2 C1 C11 C12 . . . . -53.9(3) ?
    C6 C1 C11 C12 . . . . 126.4(3) ?
    C1 C11 C12 C13 . . . . -175.6(2) ?
    C11 C12 C13 C14 . . . . 146.5(3) ?
    C11 C12 C13 C18 . . . . -29.9(4) ?
    C18 C13 C14 C15 . . . . 2.1(4) ?
    C12 C13 C14 C15 . . . . -174.6(2) ?
    C13 C14 C15 C16 . . . . -1.7(4) ?
    C14 C15 C16 O4 . . . . -179.2(2) ?
    C14 C15 C16 C17 . . . . -0.3(4) ?
    O4 C16 C17 C18 . . . . -179.3(2) ?
    C15 C16 C17 C18 . . . . 1.8(4) ?
    C16 C17 C18 C13 . . . . -1.4(4) ?
    C14 C13 C18 C17 . . . . -0.5(3) ?
    C12 C13 C18 C17 . . . . 176.1(2) ?
    C17 C16 O4 C19 . . . . -4.1(3) ?
    C15 C16 O4 C19 . . . . 174.8(2) ?
_iucr_refine_instructions_details
;
TITL A5083 in P2(1)/c
CELL 0.71073  11.3632   8.7159  16.2382  90.000 101.927  90.000
ZERR    4.00   0.0009   0.0007   0.0013   0.000   0.002   0.000
LATT 1
SYMM -X, 0.5+Y, 0.5-Z
SFAC C  H  O
UNIT 76 80 16
L.S. 4
ACTA
BOND $H
FMAP 2
PLAN 20
CONF
TEMP -73
WGHT    0.117900
FVAR       0.48707
MOLE 1
C1    1    0.825960    0.096668    0.056269    11.00000    0.03817    0.04027 =
         0.03482    0.00324    0.01019    0.00866
C2    1    0.763414    0.008085   -0.010210    11.00000    0.03965    0.04085 =
         0.04063   -0.00064    0.01105    0.00402
C3    1    0.795493    0.021186   -0.088610    11.00000    0.03896    0.04064 =
         0.03988   -0.00429    0.00805    0.00228
C4    1    0.885385    0.117917   -0.102689    11.00000    0.04331    0.04540 =
         0.03484    0.00122    0.01092    0.00525
AFIX  43
H4    2    0.904026    0.125324   -0.156949    11.00000   -1.20000
AFIX   0
C5    1    0.948069    0.204228   -0.035993    11.00000    0.03752    0.04073 =
         0.03890    0.00222    0.01244    0.00490
C6    1    0.919554    0.196216    0.044194    11.00000    0.03442    0.03876 =
         0.03807    0.00457    0.00943    0.00481
C7    1    0.665844   -0.104627   -0.002345    11.00000    0.05688    0.05798 =
         0.05916   -0.00778    0.02046   -0.01068
AFIX 137
H7A   2    0.587058   -0.058625   -0.024820    11.00000   -1.50000
H7B   2    0.671756   -0.130799    0.057064    11.00000   -1.50000
H7C   2    0.675241   -0.197785   -0.034162    11.00000   -1.50000
AFIX   0
O1    3    0.731557   -0.069257   -0.150231    11.00000    0.05292    0.06312 =
         0.04523   -0.01467    0.01305   -0.00998
C8    1    0.759323   -0.061975   -0.231694    11.00000    0.06308    0.07475 =
         0.03686   -0.01304    0.01078   -0.00772
AFIX 137
H8A   2    0.748774    0.043483   -0.252867    11.00000   -1.50000
H8B   2    0.705444   -0.130437   -0.270000    11.00000   -1.50000
H8C   2    0.842870   -0.093958   -0.228303    11.00000   -1.50000
AFIX   0
O2    3    1.037798    0.302316   -0.044721    11.00000    0.05172    0.05574 =
         0.04089   -0.00163    0.01926   -0.01369
C9    1    1.069283    0.310296   -0.124933    11.00000    0.05832    0.05612 =
         0.04618    0.00141    0.02456   -0.00478
AFIX 137
H9A   2    1.095844    0.209033   -0.139995    11.00000   -1.50000
H9B   2    1.134571    0.384570   -0.122891    11.00000   -1.50000
H9C   2    0.999134    0.342782   -0.167194    11.00000   -1.50000
AFIX   0
O3    3    0.973378    0.310858    0.181299    11.00000    0.07254    0.06506 =
         0.03530   -0.00519    0.01304   -0.00994
C10   1    0.987881    0.293128    0.109821    11.00000    0.04801    0.05414 =
         0.04046   -0.00037    0.00775   -0.00511
AFIX  43
H10   2    1.051901    0.349723    0.095024    11.00000   -1.20000
AFIX   0
C11   1    0.796471    0.088024    0.140986    11.00000    0.04373    0.04218 =
         0.03695    0.00227    0.01205    0.00141
AFIX  43
H11   2    0.860656    0.066217    0.187072    11.00000   -1.20000
AFIX   0
C12   1    0.688373    0.108087    0.157915    11.00000    0.04298    0.04768 =
         0.03603    0.00141    0.01164   -0.00187
AFIX  43
H12   2    0.623249    0.122640    0.111435    11.00000   -1.20000
AFIX   0
C13   1    0.660490    0.109795    0.241956    11.00000    0.04043    0.04610 =
         0.03983    0.00061    0.01357   -0.00436
C14   1    0.569320    0.203391    0.259147    11.00000    0.04165    0.06132 =
         0.03752    0.00463    0.01093    0.00466
AFIX  43
H14   2    0.520794    0.259374    0.214501    11.00000   -1.20000
AFIX   0
C15   1    0.547490    0.217068    0.339497    11.00000    0.04115    0.05809 =
         0.04789   -0.00021    0.01461    0.00232
AFIX  43
H15   2    0.486101    0.283919    0.349817    11.00000   -1.20000
AFIX   0
C16   1    0.615633    0.132692    0.405269    11.00000    0.04059    0.04937 =
         0.03387   -0.00521    0.01293   -0.00953
C17   1    0.704146    0.035536    0.389096    11.00000    0.04586    0.04815 =
         0.04097    0.00578    0.01505    0.00131
AFIX  43
H17   2    0.749507   -0.024701    0.433243    11.00000   -1.20000
AFIX   0
C18   1    0.726994    0.025621    0.308797    11.00000    0.04316    0.04514 =
         0.04537    0.00216    0.01497    0.00237
AFIX  43
H18   2    0.789394   -0.040001    0.298934    11.00000   -1.20000
AFIX   0
O4    3    0.586054    0.152932    0.482101    11.00000    0.04970    0.05885 =
         0.03823   -0.00248    0.01538   -0.00324
C19   1    0.646832    0.058710    0.549379    11.00000    0.05945    0.05427 =
         0.04311    0.00030    0.01003   -0.01266
AFIX 137
H19A  2    0.638857   -0.049223    0.532219    11.00000   -1.50000
H19B  2    0.611235    0.073926    0.598835    11.00000   -1.50000
H19C  2    0.732178    0.086668    0.563325    11.00000   -1.50000
HKLF 4
REM  A5083 in P2(1)/c
REM R1 =  0.0572 for   1966 Fo > 4sig(Fo)  and  0.1163 for all   3904 data
REM    212 parameters refined using      0 restraints
END
WGHT      0.1179      0.0000
REM Highest difference peak  0.244,  deepest hole -0.315,  1-sigma level  0.063
Q1    1   0.8400  0.0329  0.0531  11.00000  0.05    0.20
Q2    1   0.8419  0.2530 -0.2499  11.00000  0.05    0.20
Q3    1   0.9954  0.4221  0.0627  11.00000  0.05    0.20
Q4    1   0.9376  0.0328  0.0589  11.00000  0.05    0.20
Q5    1   0.7420  0.0894  0.0076  11.00000  0.05    0.20
Q6    1   0.9645  0.0284 -0.0054  11.00000  0.05    0.20
Q7    1   0.9346 -0.0804 -0.1470  11.00000  0.05    0.20
Q8    1   1.0031  0.0905  0.0390  11.00000  0.05    0.19
Q9    1   0.9127  0.4105 -0.0510  11.00000  0.05    0.19
Q10   1   0.6743 -0.1829  0.0538  11.00000  0.05    0.19
Q11   1   0.8466 -0.1076 -0.2488  11.00000  0.05    0.18
Q12   1   1.1025  0.2250  0.1040  11.00000  0.05    0.18
Q13   1   1.0120  0.4283 -0.0658  11.00000  0.05    0.18
Q14   1   0.9809  0.4933 -0.1987  11.00000  0.05    0.18
Q15   1   0.7380  0.2154  0.3021  11.00000  0.05    0.18
Q16   1   0.7231  0.0755  0.5812  11.00000  0.05    0.18
Q17   1   0.6025  0.2052  0.0971  11.00000  0.05    0.18
Q18   1   1.0298  0.0992  0.0933  11.00000  0.05    0.18
Q19   1   0.5749  0.0019  0.1044  11.00000  0.05    0.17
Q20   1   1.0895  0.2518  0.0893  11.00000  0.05    0.17
;
data_New_Global_Publ_Block
_journal_date_recd_electronic     2015-09-06
_journal_date_accepted     2015-09-17
_journal_name_full     'Acta Crystallographica, Section E'
_journal_year     2015
_journal_volume     71
_journal_issue     10
_journal_page_first     o771
_journal_page_last     o771
_journal_paper_category     HO
_journal_paper_doi     10.1107/S2056989015017363
_journal_coeditor_code     LH5786
_publ_contact_author_name     'Dongsoo Koh'
_publ_contact_author_address
;
Department of Applied Chemistry
Dongduk Women's University
Seoul 136-714
Republic of Korea
;
_publ_contact_author_email     'dskoh@dongduk.ac.kr'
_publ_contact_author_fax     '82-2-949-4512'
_publ_contact_author_phone     '82-10-3999-4512'
_publ_section_title
;
Crystal structure of
(<i>E</i>)-4,6-dimethoxy-2-(4-methoxystyryl)-3-methylbenzaldehyde
;
loop_
    _publ_author_name
    _publ_author_footnote
    _publ_author_address
    'Ahn, Seunghyun' .
;
Division of Bioscience and Biotechnology, BMIC,
Konkuk University, Seoul 143-701,
Republic of Korea
;
    'Lim, Yoongho' .
;
Division of Bioscience and Biotechnology, BMIC,
Konkuk University, Seoul 143-701,
Republic of Korea
;
    'Koh, Dongsoo' .
;
Department of Applied Chemistry, Dongduk Women's University, Seoul 136-714,
Republic of Korea
;
_publ_section_synopsis     .
