# Supplementary material for: Crystal structure of (E)-4,6-dimeth­oxy-2-(4-meth­oxy­styr­yl)-3-methyl­benzaldehyde
Source: Acta Crystallogr E Crystallogr Commun. 2015 Sep 26;71(Pt 10):o771. doi: 10.1107/S2056989015017363 (PMC4647390; doi:10.1107/S2056989015017363)
Supplement: Supplementary file 2 [file e-71-0o771-Isup2.hkl]

# 
# h,k,l, Fc-squared, Fo-squared, sigma(Fo-squared) and status flag 
# 
data_I
_shelx_title ' A5083 in P2(1)/c' 
_shelx_refln_list_code          4 
_shelx_F_calc_maximum      211.33 
_exptl_crystal_F_000       664.00 
_reflns_d_resolution_high  0.7494 
 
loop_ 
 _symmetry_equiv_pos_as_xyz 
 'x, y, z' 
 '-x, y+1/2, -z+1/2' 
 '-x, -y, -z' 
 'x, -y-1/2, z-1/2' 
 
_cell_length_a    11.3632 
_cell_length_b     8.7159 
_cell_length_c    16.2382 
_cell_angle_alpha  90.000 
_cell_angle_beta  101.927 
_cell_angle_gamma  90.000 
 
_shelx_F_squared_multiplier     1.000 
 
loop_ 
 _refln_index_h 
 _refln_index_k 
 _refln_index_l 
 _refln_F_squared_calc 
 _refln_F_squared_meas 
 _refln_F_squared_sigma 
 _refln_observed_status 
   1   0   0     1761.25     1650.45     13.48 o 
   2   0   0     1155.86      996.09     16.58 o 
   3   0   0    10820.58    10541.12     87.47 o 
   4   0   0     1539.77     1459.36     17.39 o 
   5   0   0      411.55      383.17      9.91 o 
   6   0   0      494.13      498.18     18.30 o 
   7   0   0        0.38       -1.52      2.32 o 
   8   0   0      281.93      293.69     17.06 o 
   9   0   0        7.01       10.99      5.15 o 
  10   0   0       12.98       15.60      6.00 o 
  11   0   0        0.22        3.13      4.41 o 
  12   0   0        0.01        0.96      5.04 o 
  13   0   0       25.74       36.49     12.48 o 
  14   0   0        0.06        5.25      7.03 o 
   1   1   0     6140.06     5841.67     31.40 o 
   2   1   0     1355.97     1244.71      9.75 o 
   3   1   0     6380.47     6289.72     29.39 o 
   4   1   0     1256.07     1218.26     14.35 o 
   5   1   0       83.29       95.06      4.68 o 
   6   1   0        2.02        2.24      1.50 o 
   7   1   0       53.81       54.01      4.37 o 
   8   1   0        8.01       10.43      2.74 o 
   9   1   0      104.71       92.23      7.54 o 
  10   1   0       27.09       23.81      5.13 o 
  11   1   0       10.01       15.85      4.64 o 
  12   1   0       20.33       21.91      5.78 o 
  13   1   0        0.01       -0.17      3.80 o 
  14   1   0        6.59        6.43      4.87 o 
   0   2   0       49.10       30.35      3.69 o 
   1   2   0     3907.63     3653.74     45.73 o 
   2   2   0    44662.48    39796.32    466.02 o 
   3   2   0      565.72      517.44     10.81 o 
   4   2   0      154.68      168.07      4.10 o 
   5   2   0      178.90      145.74      6.06 o 
   6   2   0        6.07        5.64      2.00 o 
   7   2   0       37.10       33.44      4.11 o 
   8   2   0      311.88      326.66     11.05 o 
   9   2   0        0.88        0.94      2.06 o 
  10   2   0       36.99       31.97      5.84 o 
  11   2   0        9.20       10.55      3.97 o 
  12   2   0        2.94       -2.67      3.22 o 
  13   2   0        8.01        8.34      4.51 o 
  14   2   0        0.23       -1.70      4.75 o 
   1   3   0     1806.20     1853.36     27.93 o 
   2   3   0       18.14       20.71      2.00 o 
   3   3   0        3.95        1.96      1.61 o 
   4   3   0        3.49        2.86      1.27 o 
   5   3   0     1906.88     1876.27     16.81 o 
   6   3   0      180.40      151.04      6.97 o 
   7   3   0       37.13       35.04      4.51 o 
   8   3   0       12.83       13.57      3.48 o 
   9   3   0      124.94      139.83      8.21 o 
  10   3   0        2.91        3.82      3.09 o 
  11   3   0      102.48      111.62      9.52 o 
  12   3   0        0.49        0.47      3.58 o 
  13   3   0        0.81       -2.82      3.99 o 
  14   3   0        4.48        6.99      5.54 o 
   0   4   0      385.52      395.49     14.96 o 
   1   4   0      350.94      345.53      9.87 o 
   2   4   0       76.60       54.55      3.36 o 
   3   4   0      124.28      124.93      4.85 o 
   4   4   0     2772.88     2790.62     22.58 o 
   5   4   0        0.01        0.91      1.07 o 
   6   4   0      232.45      241.45      6.91 o 
   7   4   0        1.03        1.42      2.18 o 
   8   4   0        1.01        2.48      2.32 o 
   9   4   0        1.89        1.10      2.32 o 
  10   4   0       33.63       36.97      5.64 o 
  11   4   0        8.96       14.22      5.07 o 
  12   4   0       19.53       20.18      6.49 o 
  13   4   0        3.96        8.99      6.83 o 
   1   5   0        1.42       -0.25      1.41 o 
   2   5   0       55.59       48.93      3.31 o 
   3   5   0      248.99      265.66      8.13 o 
   4   5   0       15.61       16.68      2.78 o 
   5   5   0        8.55       11.67      2.66 o 
   6   5   0        0.32        0.22      2.29 o 
   7   5   0      302.81      321.21     11.63 o 
   8   5   0       42.05       52.92      5.54 o 
   9   5   0        1.99        0.79      2.43 o 
  10   5   0        1.89        4.33      2.87 o 
  11   5   0        3.45       -0.65      5.06 o 
  12   5   0        5.61        7.00      7.30 o 
  13   5   0       24.02       34.71     11.10 o 
   0   6   0        0.90       -0.67      2.43 o 
   1   6   0      152.89      129.67      7.75 o 
   2   6   0      588.03      591.98     16.16 o 
   3   6   0       36.99       32.12      4.25 o 
   4   6   0       55.29       50.59      4.95 o 
   5   6   0       50.74       50.94      5.80 o 
   6   6   0      285.48      282.90     15.02 o 
   7   6   0        5.09        6.32      3.78 o 
   8   6   0        0.05        1.79      3.28 o 
   9   6   0       10.70       24.13      6.53 o 
  10   6   0        6.53        8.61      6.34 o 
  11   6   0       20.59       43.47     10.67 o 
  12   6   0        0.11        5.77     10.71 o 
   1   7   0        0.17        0.20      2.14 o 
   2   7   0       35.33       23.25      4.49 o 
   3   7   0        9.45        9.02      2.86 o 
   4   7   0        7.11        9.87      3.12 o 
   5   7   0      122.43      115.46     10.54 o 
   6   7   0        0.40       -0.06      3.16 o 
   7   7   0        4.44        0.63      3.70 o 
   8   7   0        2.70        2.95      4.14 o 
   9   7   0        3.65        0.17      5.00 o 
  10   7   0        0.05       -1.79      4.82 o 
  11   7   0        1.18       -1.84      5.27 o 
   0   8   0       99.49      121.55     12.79 o 
   1   8   0      208.04      217.56     11.76 o 
   2   8   0      216.83      232.72     12.17 o 
   3   8   0       52.80       62.24      6.10 o 
   4   8   0      104.11      115.24      7.99 o 
   5   8   0        1.91        4.68      4.22 o 
   6   8   0       20.96       21.26      6.56 o 
   7   8   0        0.62       -3.55      3.55 o 
   8   8   0       22.05        6.11      5.84 o 
   9   8   0       21.10       11.02     16.12 o 
  10   8   0       12.34        7.20     13.32 o 
   1   9   0       42.66       48.51      7.06 o 
   2   9   0       44.55       41.50      6.89 o 
   3   9   0       33.69       32.74      5.78 o 
   4   9   0        5.31        7.03      4.04 o 
   5   9   0        1.15        0.18      3.86 o 
   6   9   0        3.77       -1.07      4.36 o 
   7   9   0       47.40        0.41      4.36 o 
   8   9   0        5.41        4.23      5.26 o 
   9   9   0        3.42       -1.22      9.38 o 
   0  10   0      285.21      319.84     23.37 o 
   1  10   0      121.66      134.59     11.01 o 
   2  10   0       10.68       18.11      6.42 o 
   3  10   0        1.61        4.45      3.44 o 
   4  10   0        7.74       10.74      6.82 o 
   5  10   0        0.18        1.65      4.49 o 
   6  10   0        5.56        2.74      4.65 o 
   7  10   0       18.32        0.92      4.87 o 
   1  11   0       85.41       94.37     10.33 o 
   2  11   0        5.09        5.34      5.03 o 
   3  11   0        3.34        2.64      6.10 o 
   4  11   0        6.57        8.61      7.64 o 
 -14   1   1        9.91        0.39      4.11 o 
 -13   1   1        0.38        0.17      3.81 o 
 -12   1   1       13.95       14.57      5.01 o 
 -11   1   1        4.53        5.89      3.51 o 
 -10   1   1        9.34        9.43      3.64 o 
  -9   1   1      584.81      654.82     19.04 o 
  -8   1   1       39.91       41.76      5.37 o 
  -7   1   1     1044.43     1103.69     17.87 o 
  -6   1   1      185.00      173.39      6.73 o 
  -5   1   1      315.80      323.01      8.31 o 
  -4   1   1      259.32      232.15      5.02 o 
  -3   1   1     3779.42     3588.64     18.93 o 
  -2   1   1      497.20      461.60      5.80 o 
  -1   1   1      706.43      616.83      6.67 o 
   0   1   1     1264.89     1159.50     18.77 o 
   1   1   1     3017.38     2897.98     16.67 o 
   2   1   1    13604.20    13113.21     52.13 o 
   3   1   1     2677.78     2620.65     18.78 o 
   4   1   1      188.51      163.82      5.44 o 
   5   1   1      829.49      817.85     13.05 o 
   6   1   1       56.18       62.40      4.27 o 
   7   1   1        0.23       -0.50      1.42 o 
   8   1   1       30.58       35.62      4.20 o 
   9   1   1        3.31        2.13      2.39 o 
  10   1   1        3.40        7.01      3.26 o 
  11   1   1        0.08        0.77      3.19 o 
  12   1   1        3.68        7.02      4.11 o 
  13   1   1        3.22       -1.71      3.74 o 
  14   1   1        3.52        5.75      5.32 o 
 -14   2   1        0.63        2.08      4.42 o 
 -13   2   1        0.21        0.00      3.46 o 
 -12   2   1        2.20        3.18      3.59 o 
 -11   2   1        7.53        6.83      3.60 o 
 -10   2   1       33.33       41.26      6.58 o 
  -9   2   1       89.63       90.54      6.49 o 
  -8   2   1      435.00      472.36     13.17 o 
  -7   2   1      279.52      289.46      9.73 o 
  -6   2   1        0.00        1.44      1.58 o 
  -5   2   1        0.00       -0.13      0.86 o 
  -4   2   1      169.55      177.36      4.80 o 
  -3   2   1      219.15      207.80      4.92 o 
  -2   2   1     3592.36     3652.90     23.15 o 
  -1   2   1     3232.65     3069.68     27.76 o 
   0   2   1     9179.85     8812.58     73.18 o 
   1   2   1     1757.50     1767.25     13.19 o 
   2   2   1    30006.32    28758.85    168.99 o 
   3   2   1       55.57       51.07      2.43 o 
   4   2   1       60.39       66.55      3.94 o 
   5   2   1      116.30      105.17      5.25 o 
   6   2   1      186.63      182.91      7.30 o 
   7   2   1      198.93      208.25      8.34 o 
   8   2   1        6.69        4.61      2.41 o 
   9   2   1       13.71       14.38      3.33 o 
  10   2   1        0.09        0.53      2.72 o 
  11   2   1        0.00        1.04      2.96 o 
  12   2   1       14.89       19.62      5.56 o 
  13   2   1        6.36        9.29      4.24 o 
  14   2   1        0.00        0.00      5.00 o 
 -14   3   1        0.21       -1.37      7.00 o 
 -13   3   1        0.10       -1.21      3.70 o 
 -12   3   1        7.87        8.10      4.09 o 
 -11   3   1      132.76      136.70     10.35 o 
 -10   3   1        5.94        5.89      2.94 o 
  -9   3   1       19.01       17.84      3.89 o 
  -8   3   1       54.81       61.31      5.46 o 
  -7   3   1        2.53        2.39      2.03 o 
  -6   3   1      250.00      247.97      6.39 o 
  -5   3   1     1686.60     1705.17     25.91 o 
  -4   3   1      121.08      111.57      4.46 o 
  -3   3   1        0.00        1.00      1.08 o 
  -2   3   1       41.82       40.52      2.91 o 
  -1   3   1      206.10      174.94      6.18 o 
   0   3   1     1422.83     1269.24     19.23 o 
   1   3   1       64.80       64.93      3.10 o 
   2   3   1     4639.08     4532.62     46.92 o 
   3   3   1        0.26        1.81      1.12 o 
   4   3   1     3450.55     3600.76     37.34 o 
   5   3   1     3756.44     3880.61     31.60 o 
   6   3   1       90.67       85.86      5.47 o 
   7   3   1       83.45      105.06      6.42 o 
   8   3   1      383.41      406.23     12.77 o 
   9   3   1       60.16       52.17      5.64 o 
  10   3   1        0.02       -1.79      2.68 o 
  11   3   1        0.00       -1.25      2.86 o 
  12   3   1        0.07        1.49      3.86 o 
  13   3   1        0.32        3.37      4.29 o 
  14   3   1        3.50        3.75      5.52 o 
 -14   4   1        0.01       -3.25      6.80 o 
 -13   4   1        3.69        7.79      7.18 o 
 -12   4   1        2.40        4.17      4.99 o 
 -11   4   1       59.99       61.95      8.28 o 
 -10   4   1      141.94      161.41      9.43 o 
  -9   4   1      102.05      103.33      7.39 o 
  -8   4   1      102.51      102.31      7.09 o 
  -7   4   1       53.20       53.90      5.24 o 
  -6   4   1       44.60       46.06      3.51 o 
  -5   4   1      292.58      313.34      8.78 o 
  -4   4   1      672.84      679.78     12.38 o 
  -3   4   1       88.94       83.71      4.08 o 
  -2   4   1     1522.00     1572.97     30.11 o 
  -1   4   1       85.14       87.26      5.19 o 
   0   4   1     1073.46     1021.05     16.83 o 
   1   4   1     1099.44     1037.25     19.53 o 
   2   4   1      817.18      788.81     10.85 o 
   3   4   1      951.22      995.53     14.69 o 
   4   4   1     6966.42     7163.18     48.35 o 
   5   4   1      115.25      114.73      4.87 o 
   6   4   1      162.18      179.46      7.97 o 
   7   4   1       53.49       42.43      5.18 o 
   8   4   1       90.76       98.27      7.06 o 
   9   4   1        0.53        0.61      2.50 o 
  10   4   1       30.48       37.29      5.70 o 
  11   4   1       42.70       48.53      9.09 o 
  12   4   1        1.43       -1.73      3.76 o 
  13   4   1       23.35       59.15     10.98 o 
 -13   5   1       48.54       69.89     15.05 o 
 -12   5   1       10.03        9.00      7.44 o 
 -11   5   1        3.45        3.87      4.87 o 
 -10   5   1        7.41       10.29      4.28 o 
  -9   5   1       14.28       12.19      4.31 o 
  -8   5   1       12.94       14.65      4.08 o 
  -7   5   1        2.71        4.90      3.15 o 
  -6   5   1       61.49       65.17      4.77 o 
  -5   5   1       95.57       97.13      5.56 o 
  -4   5   1       71.97       67.61      4.58 o 
  -3   5   1      111.45       97.38      4.57 o 
  -2   5   1        6.09        5.33      2.17 o 
  -1   5   1       30.73       23.47      3.85 o 
   0   5   1     1145.81     1037.11     19.13 o 
   1   5   1      227.07      226.18      6.60 o 
   2   5   1      168.73      165.66      6.09 o 
   3   5   1      206.12      168.58      6.12 o 
   4   5   1      427.22      412.49      9.50 o 
   5   5   1      123.92      112.63      5.31 o 
   6   5   1     1869.76     2018.07     27.87 o 
   7   5   1     1142.04     1179.22     21.85 o 
   8   5   1       32.91       33.44      5.12 o 
   9   5   1        3.48        2.96      2.84 o 
  10   5   1       29.30       35.00      6.24 o 
  11   5   1       33.64       42.76      8.60 o 
  12   5   1        6.43        5.43      5.02 o 
  13   5   1        4.11        7.53      5.89 o 
 -12   6   1       58.87       90.25     21.58 o 
 -11   6   1        0.02        3.26      4.82 o 
 -10   6   1       17.91       15.19      6.07 o 
  -9   6   1       39.32       43.31      8.44 o 
  -8   6   1       15.24        8.92      4.65 o 
  -7   6   1       63.74       55.67      7.61 o 
  -6   6   1        1.96       -1.10      2.64 o 
  -5   6   1        5.19        3.02      2.19 o 
  -4   6   1       83.64       74.59      5.78 o 
  -3   6   1       15.63       20.32      3.44 o 
  -2   6   1       18.93       16.70      3.60 o 
  -1   6   1       29.21       31.13      4.50 o 
   0   6   1       10.44        9.86      3.11 o 
   1   6   1       17.59       19.49      3.81 o 
   2   6   1       85.32       82.89      6.06 o 
   3   6   1      740.09      804.16     13.66 o 
   4   6   1        0.14        0.06      1.61 o 
   5   6   1      632.48      651.53     14.62 o 
   6   6   1     1645.36     1827.09     30.12 o 
   7   6   1       87.96       83.80      7.63 o 
   8   6   1        0.68        1.67      3.55 o 
   9   6   1        1.54        2.33      3.96 o 
  10   6   1        2.73        6.04      5.61 o 
  11   6   1       36.63       81.90     19.81 o 
  12   6   1       21.43       38.23     17.66 o 
 -11   7   1        0.01       -3.67      5.00 o 
 -10   7   1        0.13       -0.07      4.21 o 
  -9   7   1        9.61       13.22      5.84 o 
  -8   7   1        3.62        2.19      3.77 o 
  -7   7   1       10.59       13.36      5.17 o 
  -6   7   1        4.53        5.06      3.75 o 
  -5   7   1        6.26        9.33      3.48 o 
  -4   7   1       37.91       36.39      5.02 o 
  -3   7   1       54.28       55.65      5.55 o 
  -2   7   1       29.57       31.15      5.42 o 
  -1   7   1        0.59        0.31      1.98 o 
   0   7   1        2.39        2.64      2.21 o 
   1   7   1      113.69      114.60      8.11 o 
   2   7   1        4.23        4.03      2.47 o 
   3   7   1        8.74        6.76      2.71 o 
   4   7   1      401.51      417.06     13.38 o 
   5   7   1        5.49        2.83      3.76 o 
   6   7   1      112.62      115.77     10.53 o 
   7   7   1       25.75       34.55      9.16 o 
   8   7   1      127.06      135.66     15.63 o 
   9   7   1      233.07      289.44     22.74 o 
  10   7   1       23.22       27.86      9.19 o 
  11   7   1        0.03       -2.21      5.82 o 
 -10   8   1       19.56       10.53     14.61 o 
  -9   8   1        0.15       -2.07      4.14 o 
  -8   8   1        0.02       -3.95      4.21 o 
  -7   8   1       13.74        8.66      5.29 o 
  -6   8   1        6.90       10.37      4.76 o 
  -5   8   1       25.40       21.26      6.31 o 
  -4   8   1        1.64       -0.82      2.25 o 
  -3   8   1        1.30        1.38      2.31 o 
  -2   8   1        0.03        0.43      2.31 o 
  -1   8   1       17.89       12.08      4.07 o 
   0   8   1       51.90       52.12      6.56 o 
   1   8   1      123.14      131.92      9.31 o 
   2   8   1       28.03       31.66      5.69 o 
   3   8   1      173.79      185.01      9.80 o 
   4   8   1       36.30       31.25      5.16 o 
   5   8   1        4.76        2.46      4.24 o 
   6   8   1        1.96        0.90      4.37 o 
   7   8   1       63.21       75.31     13.33 o 
   8   8   1      209.06       87.81    125.51 o 
   9   8   1       94.13       38.01     67.74 o 
  10   8   1        1.37        1.59      6.57 o 
  -9   9   1        1.37       -3.69      4.98 o 
  -8   9   1        0.96        0.55      4.86 o 
  -7   9   1       35.61        1.37      4.77 o 
  -6   9   1        2.21       -1.11      4.31 o 
  -5   9   1        0.13        0.29      3.47 o 
  -4   9   1       21.76       30.95      6.46 o 
  -3   9   1        4.63        7.17      3.33 o 
  -2   9   1        2.11       -2.23      2.45 o 
  -1   9   1       43.12       49.01      7.12 o 
   0   9   1      185.43      190.78     12.01 o 
   1   9   1       66.25       82.68      8.24 o 
   2   9   1      146.97      165.12     14.62 o 
   3   9   1        0.00        1.79      2.78 o 
   4   9   1        1.97        4.29      3.46 o 
   5   9   1        0.08        0.96      4.43 o 
   6   9   1        0.46        0.12      4.57 o 
   7   9   1        0.94       -3.04      3.67 o 
   8   9   1        9.25        0.08      4.40 o 
   9   9   1        3.09        3.72      6.51 o 
  -7  10   1        1.07       -1.87      4.32 o 
  -6  10   1        5.68        2.45      5.12 o 
  -5  10   1        4.40        5.26      5.77 o 
  -4  10   1        4.36        1.29      3.76 o 
  -3  10   1       18.70       19.86      5.01 o 
  -2  10   1       10.51       12.05      5.09 o 
  -1  10   1       16.59       15.27      5.15 o 
   0  10   1        0.84        6.60      4.18 o 
   1  10   1       42.16       51.24      8.33 o 
   2  10   1        2.49        2.69      3.35 o 
   3  10   1       36.71       39.09     10.96 o 
   4  10   1        0.24        4.78      5.18 o 
   5  10   1        7.23       -0.52      4.14 o 
   6  10   1        0.00       -0.26      4.62 o 
   7  10   1       13.17        1.25      4.94 o 
  -4  11   1        0.14        4.50      6.78 o 
  -3  11   1        0.89        0.10      4.49 o 
  -2  11   1       37.74       37.96      6.90 o 
  -1  11   1        9.09       14.73      5.82 o 
   0  11   1       57.32       68.78      9.30 o 
   1  11   1        2.00        3.04      4.61 o 
   2  11   1       12.35       18.69      6.56 o 
   3  11   1        8.35       11.90      7.57 o 
   4  11   1        3.71        8.35      7.86 o 
 -15   0   2       30.77       28.87     17.03 o 
 -14   0   2       41.12       39.18     12.20 o 
 -13   0   2       28.72       30.38      9.65 o 
 -12   0   2       13.21        9.33      6.23 o 
 -11   0   2       10.36       15.54      6.28 o 
 -10   0   2       24.65       19.60      6.35 o 
  -9   0   2       78.20       89.39     13.80 o 
  -8   0   2       18.60       13.90      5.26 o 
  -7   0   2     4463.40     4962.10     63.78 o 
  -6   0   2     2632.30     2766.29     43.83 o 
  -5   0   2     2078.39     2179.39     35.41 o 
  -4   0   2     6953.63     6797.73     56.41 o 
  -3   0   2      465.52      484.27     13.23 o 
  -2   0   2      440.63      444.37     15.26 o 
  -1   0   2     5905.58     5636.04     49.44 o 
   0   0   2     4574.43     4159.61    117.50 o 
   1   0   2       24.57       22.45      2.01 o 
   2   0   2     5730.07     5532.77     52.63 o 
   3   0   2     3694.47     3335.52     50.18 o 
   4   0   2      125.85      115.33      5.27 o 
   5   0   2       14.13       16.60      2.91 o 
   6   0   2     1182.28     1142.18     18.67 o 
   7   0   2      151.29      136.08     16.84 o 
   8   0   2      114.75      112.03     17.24 o 
   9   0   2      126.15      138.46     13.01 o 
  10   0   2       67.75       83.91     11.38 o 
  11   0   2      112.59      119.14     14.08 o 
  12   0   2        0.29        5.56      6.07 o 
  13   0   2       67.28       69.67     13.84 o 
  14   0   2        2.39       12.39     13.24 o 
 -14   1   2        3.87       -3.68      3.96 o 
 -13   1   2        1.80       -1.00      3.48 o 
 -12   1   2        4.11        3.30      3.19 o 
 -11   1   2        7.50        7.89      3.59 o 
 -10   1   2       47.98       51.50      6.64 o 
  -9   1   2       43.18       41.40      6.11 o 
  -8   1   2       74.89       82.45      6.83 o 
  -7   1   2      576.82      599.40     15.88 o 
  -6   1   2     1010.89     1114.97     19.84 o 
  -5   1   2      212.69      227.89      7.98 o 
  -4   1   2      235.51      236.61      5.59 o 
  -3   1   2      748.43      711.80     10.37 o 
  -2   1   2       39.73       33.87      2.53 o 
  -1   1   2     1010.56      960.58      9.15 o 
   0   1   2       64.87       47.62      2.32 o 
   1   1   2      343.57      325.27      7.09 o 
   2   1   2     4642.91     4542.13     22.60 o 
   3   1   2      467.20      454.80      6.23 o 
   4   1   2     1962.35     1918.26     18.32 o 
   5   1   2      261.50      248.89      7.39 o 
   6   1   2      357.28      320.73      9.07 o 
   7   1   2      943.45      968.25     22.86 o 
   8   1   2        7.86        5.69      2.32 o 
   9   1   2      157.59      163.80      9.86 o 
  10   1   2      307.33      351.48     15.25 o 
  11   1   2       16.64       16.43      5.16 o 
  12   1   2      157.88      189.94     12.91 o 
  13   1   2        0.00       -0.50      3.92 o 
  14   1   2        4.11       -2.35      5.19 o 
 -14   2   2        0.21        2.56      5.87 o 
 -13   2   2        4.23        1.43      3.58 o 
 -12   2   2       10.13        9.13      4.54 o 
 -11   2   2       63.37       84.86      8.44 o 
 -10   2   2        4.75        2.95      2.98 o 
  -9   2   2      286.82      314.18     13.51 o 
  -8   2   2      258.08      257.92      9.91 o 
  -7   2   2        7.80        5.23      1.52 o 
  -6   2   2      383.99      365.53      8.01 o 
  -5   2   2     2695.82     2915.80     21.65 o 
  -4   2   2     1332.37     1446.93     15.48 o 
  -3   2   2     2229.10     2328.89     23.06 o 
  -2   2   2      708.76      637.47      9.55 o 
  -1   2   2        1.06       -0.02      1.04 o 
   0   2   2       41.68       33.47      2.56 o 
   1   2   2     8382.04     7915.22     58.18 o 
   2   2   2     1303.81     1232.14     15.51 o 
   3   2   2        2.41        1.67      1.11 o 
   4   2   2     2106.79     2016.26     19.91 o 
   5   2   2      183.19      133.14      5.86 o 
   6   2   2       78.69       67.53      4.73 o 
   7   2   2        9.62        9.13      2.71 o 
   8   2   2       91.91       89.61      6.22 o 
   9   2   2      208.98      214.89     11.41 o 
  10   2   2        4.25        3.16      3.11 o 
  11   2   2       13.73        7.42      4.15 o 
  12   2   2        4.06        0.87      4.39 o 
  13   2   2        0.77       -1.51      3.74 o 
  14   2   2        0.37        1.27      5.27 o 
 -14   3   2        3.91        6.12      6.56 o 
 -13   3   2        4.74        5.32      5.47 o 
 -12   3   2       15.06       18.50      6.47 o 
 -11   3   2        9.93        7.44      5.05 o 
 -10   3   2      126.21      138.21      8.65 o 
  -9   3   2        0.47        2.42      2.44 o 
  -8   3   2       21.23       19.47      3.79 o 
  -7   3   2      207.29      204.24      6.43 o 
  -6   3   2        4.65        4.89      1.71 o 
  -5   3   2      339.75      358.04      8.85 o 
  -4   3   2      509.52      549.74     10.53 o 
  -3   3   2       68.83       86.70      4.12 o 
  -2   3   2      506.30      501.20     12.63 o 
  -1   3   2        5.30        5.95      1.69 o 
   0   3   2     1557.07     1434.09     17.27 o 
   1   3   2     1243.17     1210.29     12.75 o 
   2   3   2     1141.91     1234.99     11.37 o 
   3   3   2      114.14      107.35      8.92 o 
   4   3   2     2006.24     2085.04     21.50 o 
   5   3   2      287.90      290.81      8.89 o 
   6   3   2       26.63       22.97      3.53 o 
   7   3   2        0.75        1.62      1.98 o 
   8   3   2      534.06      581.69     15.27 o 
   9   3   2       62.20       63.79      5.96 o 
  10   3   2       70.43       78.85      7.82 o 
  11   3   2        2.47       -1.37      3.97 o 
  12   3   2        6.33        9.18      5.17 o 
  13   3   2        1.93       -1.11      4.21 o 
 -14   4   2        0.60        5.44      8.35 o 
 -13   4   2        2.57       -4.79      4.79 o 
 -12   4   2        2.96        0.99      4.95 o 
 -11   4   2       25.48       28.01      7.05 o 
 -10   4   2       30.05       32.71      6.02 o 
  -9   4   2       12.34       15.29      4.49 o 
  -8   4   2        1.88        1.92      2.52 o 
  -7   4   2        5.73        6.83      2.99 o 
  -6   4   2        0.00        0.10      1.37 o 
  -5   4   2        1.63        2.26      1.52 o 
  -4   4   2       66.15       65.49      4.22 o 
  -3   4   2      612.97      654.88     12.89 o 
  -2   4   2      371.45      354.61     10.35 o 
  -1   4   2     2573.60     2528.57     28.25 o 
   0   4   2       30.86       26.29      3.36 o 
   1   4   2        0.45        1.84      1.18 o 
   2   4   2       47.30       51.52      3.44 o 
   3   4   2     1477.33     1437.63     15.64 o 
   4   4   2      431.87      417.25      8.87 o 
   5   4   2       78.26       79.03      5.22 o 
   6   4   2       52.17       45.05      4.69 o 
   7   4   2     1150.78     1271.38     21.91 o 
   8   4   2        0.52        0.86      2.25 o 
   9   4   2      176.03      176.12      9.41 o 
  10   4   2       11.21        9.77      4.81 o 
  11   4   2       21.55       30.30      7.42 o 
  12   4   2        2.02        1.31      4.40 o 
  13   4   2       22.11       25.62      8.03 o 
 -13   5   2        1.64       -0.21      9.57 o 
 -12   5   2        9.39        1.01      5.08 o 
 -11   5   2        0.24        2.76      3.58 o 
 -10   5   2        5.59        4.85      3.32 o 
  -9   5   2       33.89       35.85      6.23 o 
  -8   5   2        5.84        0.80      2.66 o 
  -7   5   2       26.83       22.53      4.68 o 
  -6   5   2        5.25        5.14      2.10 o 
  -5   5   2       12.35       12.60      2.79 o 
  -4   5   2       12.04       13.18      3.11 o 
  -3   5   2      293.28      278.01      9.37 o 
  -2   5   2       54.61       59.00      4.97 o 
  -1   5   2       66.25       68.05      5.34 o 
   0   5   2      160.43      136.11      7.24 o 
   1   5   2       57.60       48.73      4.57 o 
   2   5   2       49.91       46.52      3.16 o 
   3   5   2      403.15      394.03      8.25 o 
   4   5   2      438.89      405.37      9.54 o 
   5   5   2       82.28       74.35      4.52 o 
   6   5   2      133.83      109.25      6.90 o 
   7   5   2       90.70       89.77      6.72 o 
   8   5   2      271.47      282.21     11.60 o 
   9   5   2       45.97       53.37      6.86 o 
  10   5   2        2.46       -0.81      2.85 o 
  11   5   2        3.43        3.47      4.25 o 
  12   5   2        2.08        4.23      5.24 o 
  13   5   2        0.38       -2.96      4.95 o 
 -12   6   2        0.46       -3.20      8.64 o 
 -11   6   2        4.43        5.90      5.10 o 
 -10   6   2        1.57       -3.37      3.37 o 
  -9   6   2       16.33       13.28      5.03 o 
  -8   6   2        5.07        9.27      4.48 o 
  -7   6   2        2.65        2.02      3.10 o 
  -6   6   2       60.71       71.69      8.24 o 
  -5   6   2       46.92       48.49      5.49 o 
  -4   6   2       46.44       44.24      4.77 o 
  -3   6   2      123.25      112.79      6.80 o 
  -2   6   2       69.14       63.60      5.75 o 
  -1   6   2       84.63       81.85      6.40 o 
   0   6   2      239.62      226.00     10.13 o 
   1   6   2      194.16      199.52      7.25 o 
   2   6   2        1.57        0.93      1.49 o 
   3   6   2       37.79       41.65      3.75 o 
   4   6   2      368.48      390.53     11.17 o 
   5   6   2      186.44      223.30      9.23 o 
   6   6   2      292.15      290.97     11.76 o 
   7   6   2       36.40       37.60      5.26 o 
   8   6   2       12.28       17.71      4.67 o 
   9   6   2      135.46      154.80     12.61 o 
  10   6   2        2.30        6.16      4.43 o 
  11   6   2       69.74      104.37     14.52 o 
  12   6   2        7.18       10.95      7.17 o 
 -12   7   2        4.95        8.43      9.32 o 
 -11   7   2        7.52        9.26      6.35 o 
 -10   7   2        0.16       -0.54      3.71 o 
  -9   7   2        0.02       -0.57      4.04 o 
  -8   7   2        0.28       -2.55      3.57 o 
  -7   7   2        2.21       -1.39      3.07 o 
  -6   7   2        0.48        0.64      3.40 o 
  -5   7   2       25.89       27.07      5.15 o 
  -4   7   2        0.89       -0.33      1.88 o 
  -3   7   2        0.13        0.39      1.96 o 
  -2   7   2       27.68       25.97      4.88 o 
  -1   7   2      131.36      125.47      8.58 o 
   0   7   2      164.24      158.69      9.43 o 
   1   7   2       53.23       47.44      5.79 o 
   2   7   2      554.19      563.77     17.18 o 
   3   7   2        1.34        0.71      2.10 o 
   4   7   2      204.40      205.49     10.79 o 
   5   7   2       16.25       19.96      5.71 o 
   6   7   2       13.07       12.78      6.21 o 
   7   7   2        0.04        1.90      4.37 o 
   8   7   2      440.64      425.96     26.87 o 
   9   7   2       63.15       61.59     13.16 o 
  10   7   2       27.69       31.66     10.51 o 
  11   7   2       20.55       25.84     15.13 o 
 -10   8   2        2.65        4.28      5.66 o 
  -9   8   2       14.40        4.40      7.63 o 
  -8   8   2        3.47       10.30      5.60 o 
  -7   8   2        8.42       10.74      5.44 o 
  -6   8   2       20.64       22.54      6.77 o 
  -5   8   2       51.36       59.43      9.34 o 
  -4   8   2       56.59       67.78      6.46 o 
  -3   8   2       17.99       21.15      4.25 o 
  -2   8   2        0.00        0.26      2.26 o 
  -1   8   2        0.11        0.99      2.58 o 
   0   8   2        0.78        0.57      2.60 o 
   1   8   2       72.36       82.31      7.69 o 
   2   8   2      204.44      205.48     11.41 o 
   3   8   2      371.67      433.23     14.61 o 
   4   8   2       10.90        9.95      3.88 o 
   5   8   2       19.93       22.12      7.77 o 
   6   8   2      159.10      175.77     17.70 o 
   7   8   2       35.24       24.65      8.69 o 
   8   8   2       44.24        5.14     13.13 o 
   9   8   2        2.59        5.79      6.27 o 
  10   8   2        0.03       -4.40      6.02 o 
  -9   9   2        0.60       -2.49      4.71 o 
  -8   9   2        0.76        0.07      4.51 o 
  -7   9   2        0.00       -1.61      3.82 o 
  -6   9   2        2.12        3.07      4.71 o 
  -5   9   2       15.99       13.01      5.98 o 
  -4   9   2       57.68       56.32      6.55 o 
  -3   9   2        3.32        3.13      2.98 o 
  -2   9   2       16.59       14.78      4.75 o 
  -1   9   2        0.05       -2.42      2.42 o 
   0   9   2      242.68      293.69     14.70 o 
   1   9   2        1.67        2.30      3.11 o 
   2   9   2      223.39      236.44     15.62 o 
   3   9   2        4.00        4.47      3.90 o 
   4   9   2        3.25        2.52      4.77 o 
   5   9   2       18.33       20.53      8.33 o 
   6   9   2        4.88       -2.85      5.63 o 
   7   9   2        4.53       -3.37      3.75 o 
   8   9   2        2.36       -3.71      4.88 o 
   9   9   2        0.33       -0.13      8.39 o 
  -7  10   2       42.95       12.49     33.76 o 
  -6  10   2       13.76        9.07     12.25 o 
  -5  10   2        8.34        9.54      5.83 o 
  -4  10   2        1.16       -0.68      3.87 o 
  -3  10   2        3.84        6.10      3.72 o 
  -2  10   2        6.35        7.88      4.77 o 
  -1  10   2       14.56       17.21      5.14 o 
   0  10   2       15.58       12.32      5.05 o 
   1  10   2      221.75      260.09     17.58 o 
   2  10   2        0.07        0.23      3.46 o 
   3  10   2        2.46        2.08      5.40 o 
   4  10   2       38.26       12.05     17.94 o 
   5  10   2        0.10       -2.03      4.37 o 
   6  10   2        0.04        2.46      5.37 o 
   7  10   2        1.83       -2.85      5.36 o 
  -4  11   2        2.06        4.30      5.45 o 
  -3  11   2        3.81        7.33      4.87 o 
  -2  11   2      108.81      127.59     10.68 o 
  -1  11   2        5.79        3.26      5.56 o 
   0  11   2       28.18       38.87      8.90 o 
   1  11   2        5.11       11.59      6.03 o 
   2  11   2       17.57       20.24      9.84 o 
   3  11   2        1.77        7.89      7.74 o 
   4  11   2        0.03        4.91      6.65 o 
 -15   1   3        0.27        4.62      8.93 o 
 -14   1   3       63.26       90.01     15.42 o 
 -13   1   3        3.10       -1.25      4.50 o 
 -12   1   3      105.25      108.64     11.13 o 
 -11   1   3        0.04        0.09      2.73 o 
 -10   1   3        3.27        4.49      2.88 o 
  -9   1   3       38.47       41.75      5.91 o 
  -8   1   3      178.23      203.18     10.29 o 
  -7   1   3        0.05       -0.57      1.74 o 
  -6   1   3       57.94       48.21      5.34 o 
  -5   1   3       56.99       44.57      4.79 o 
  -4   1   3     1090.65     1172.07     18.68 o 
  -3   1   3      708.26      657.60     19.22 o 
  -2   1   3      261.54      236.78      7.06 o 
  -1   1   3      876.83      842.92     11.69 o 
   0   1   3        1.41        0.98      0.89 o 
   1   1   3      212.46      186.53      7.42 o 
   2   1   3      121.77      107.62      4.03 o 
   3   1   3       79.36       84.69      3.13 o 
   4   1   3        2.13        1.99      1.04 o 
   5   1   3        0.28        0.37      0.92 o 
   6   1   3        0.11       -0.29      1.40 o 
   7   1   3       27.99       18.49      3.19 o 
   8   1   3       96.70       95.54      7.31 o 
   9   1   3       63.46       58.86      6.44 o 
  10   1   3      149.06      171.00     11.08 o 
  11   1   3        9.70        6.45      4.19 o 
  12   1   3       17.94       16.31      6.28 o 
  13   1   3       40.26       21.06     19.31 o 
  14   1   3       28.10       13.22     12.46 o 
 -14   2   3        3.07        7.35      8.14 o 
 -13   2   3       43.49       40.80      9.20 o 
 -12   2   3       11.39       10.14      5.28 o 
 -11   2   3        7.20       10.75      4.70 o 
 -10   2   3       17.84       14.68      5.14 o 
  -9   2   3       10.41       13.75      4.79 o 
  -8   2   3       63.66       63.27      6.94 o 
  -7   2   3        8.05        8.20      2.13 o 
  -6   2   3        1.60        1.28      1.43 o 
  -5   2   3     3470.08     3874.06     45.50 o 
  -4   2   3      138.08      130.42      5.74 o 
  -3   2   3      343.35      345.57      8.70 o 
  -2   2   3     2518.83     2454.40     19.64 o 
  -1   2   3      181.05      133.57      4.91 o 
   0   2   3       21.73       22.83      2.20 o 
   1   2   3      658.50      595.03     10.04 o 
   2   2   3      806.72      785.08     10.83 o 
   3   2   3       69.13       61.17      3.49 o 
   4   2   3       76.13       72.77      3.20 o 
   5   2   3      470.46      448.70     10.45 o 
   6   2   3       63.92       58.02      4.46 o 
   7   2   3        0.07        2.24      1.98 o 
   8   2   3      455.11      506.97     13.76 o 
   9   2   3     1083.34     1301.66     27.21 o 
  10   2   3      258.86      289.22     13.96 o 
  11   2   3        5.80        4.02      4.40 o 
  12   2   3       23.09       33.02      8.20 o 
  13   2   3       30.00       18.90     15.77 o 
  14   2   3       21.54       11.76      9.32 o 
 -14   3   3        0.67       -1.20      6.78 o 
 -13   3   3        3.54        4.30      6.87 o 
 -12   3   3        2.48        2.57      4.68 o 
 -11   3   3       18.88       20.40      6.22 o 
 -10   3   3       10.10        1.38      3.88 o 
  -9   3   3       38.38       39.33      6.04 o 
  -8   3   3        0.61        1.36      2.34 o 
  -7   3   3        0.38       -1.21      1.21 o 
  -6   3   3       26.92       21.33      3.03 o 
  -5   3   3      126.86      138.55      6.62 o 
  -4   3   3      685.01      693.89     14.02 o 
  -3   3   3      624.22      618.11     13.03 o 
  -2   3   3     2728.37     2793.39     37.10 o 
  -1   3   3      744.99      656.54     12.24 o 
   0   3   3       42.90       30.69      3.00 o 
   1   3   3     1754.07     1651.11     16.65 o 
   2   3   3      639.60      658.89      8.95 o 
   3   3   3        6.06        7.69      1.81 o 
   4   3   3      484.10      457.35     10.23 o 
   5   3   3      245.26      237.64      8.11 o 
   6   3   3      414.32      421.05     11.49 o 
   7   3   3      320.92      317.58     10.78 o 
   8   3   3       92.51       96.16      6.73 o 
   9   3   3       30.53       34.07      5.18 o 
  10   3   3      155.48      171.35     13.26 o 
  11   3   3       71.10       82.69     10.22 o 
  12   3   3        4.98        2.51      4.32 o 
  13   3   3        6.91        6.48      5.04 o 
 -14   4   3        1.14       -2.05      7.89 o 
 -13   4   3        0.95       -1.88      6.16 o 
 -12   4   3        4.71       14.23      8.15 o 
 -11   4   3        5.76        6.35      4.50 o 
 -10   4   3       19.99       13.31      4.37 o 
  -9   4   3       52.58       53.30      6.24 o 
  -8   4   3       12.16       11.15      3.72 o 
  -7   4   3       71.31       72.01      5.00 o 
  -6   4   3      179.29      187.65      7.51 o 
  -5   4   3        1.02       -0.43      1.38 o 
  -4   4   3       36.34       31.45      3.97 o 
  -3   4   3     2146.65     2349.59     24.87 o 
  -2   4   3      366.00      358.64     10.62 o 
  -1   4   3       68.49       56.97      4.42 o 
   0   4   3      410.86      384.90     10.55 o 
   1   4   3      187.17      176.06      5.66 o 
   2   4   3      108.68       96.31      4.12 o 
   3   4   3      535.07      548.81      9.88 o 
   4   4   3      340.36      344.02      9.50 o 
   5   4   3       14.74       11.41      2.69 o 
   6   4   3      641.79      690.93     15.33 o 
   7   4   3     1421.05     1599.90     25.87 o 
   8   4   3      160.11      175.07      8.98 o 
   9   4   3        8.94        6.04      3.49 o 
  10   4   3      114.08      152.97     12.66 o 
  11   4   3       24.05       39.58      8.24 o 
  12   4   3        0.41       -3.66      4.11 o 
  13   4   3        4.11        7.85      6.19 o 
 -13   5   3        2.05       -0.42      7.82 o 
 -12   5   3        4.69        4.92      6.81 o 
 -11   5   3       13.53       16.11      6.40 o 
 -10   5   3        0.13        1.96      3.81 o 
  -9   5   3        0.27        0.77      2.95 o 
  -8   5   3       81.07       74.24      8.56 o 
  -7   5   3      155.08      175.27     11.87 o 
  -6   5   3       30.83       37.51      4.81 o 
  -5   5   3      120.75      113.61      7.15 o 
  -4   5   3       49.33       39.35      4.22 o 
  -3   5   3       88.37       82.36      5.43 o 
  -2   5   3       32.22       31.69      4.26 o 
  -1   5   3      741.57      697.25     16.02 o 
   0   5   3     2736.73     2835.46     50.32 o 
   1   5   3        6.21        8.41      1.87 o 
   2   5   3      160.68      150.22      5.44 o 
   3   5   3       49.88       44.45      3.28 o 
   4   5   3     1132.75     1216.87     19.65 o 
   5   5   3      356.82      369.24     11.10 o 
   6   5   3      942.17      999.12     19.17 o 
   7   5   3      112.49      116.76      8.50 o 
   8   5   3      106.17      113.27      8.79 o 
   9   5   3       15.78       17.85      4.81 o 
  10   5   3        0.04       -1.31      3.09 o 
  11   5   3        0.24        2.47      4.17 o 
  12   5   3        3.31        1.93      4.76 o 
 -12   6   3        0.20       -1.50      5.58 o 
 -11   6   3        1.11        0.06      4.24 o 
 -10   6   3       18.46       20.81      6.49 o 
  -9   6   3        4.77        6.60      4.22 o 
  -8   6   3        6.94        6.89      4.12 o 
  -7   6   3       30.84       33.35      6.85 o 
  -6   6   3       20.85       19.16      4.14 o 
  -5   6   3        9.99        5.56      2.71 o 
  -4   6   3      169.36      158.11      8.12 o 
  -3   6   3      137.98      151.87      7.81 o 
  -2   6   3        0.28        0.09      1.75 o 
  -1   6   3     1519.95     1559.37     26.39 o 
   0   6   3       24.64       20.77      4.06 o 
   1   6   3      171.12      172.80      8.95 o 
   2   6   3       59.65       51.60      4.34 o 
   3   6   3        0.64        0.08      1.46 o 
   4   6   3      327.49      327.78     10.47 o 
   5   6   3     1486.07     1615.96     23.85 o 
   6   6   3       12.93       11.66      3.68 o 
   7   6   3       70.96       69.29      7.12 o 
   8   6   3       57.33       68.06      7.19 o 
   9   6   3        2.29       -0.21      3.24 o 
  10   6   3        7.79       14.65      5.43 o 
  11   6   3        3.55        0.02      5.40 o 
  12   6   3        0.71       11.97     11.84 o 
 -12   7   3        0.61        1.60      7.23 o 
 -11   7   3        0.01       -1.80      4.27 o 
 -10   7   3        4.31        5.69      4.94 o 
  -9   7   3       29.39       22.26      6.98 o 
  -8   7   3        1.46        0.52      3.76 o 
  -7   7   3       21.66       20.13      6.35 o 
  -6   7   3       25.10       17.44      5.72 o 
  -5   7   3       22.55       21.94      4.86 o 
  -4   7   3        6.48        4.89      2.54 o 
  -3   7   3      217.07      234.57     10.44 o 
  -2   7   3      105.86       93.63      7.50 o 
  -1   7   3        0.10       -1.39      1.93 o 
   0   7   3        0.65        2.71      2.34 o 
   1   7   3        3.77        2.85      2.51 o 
   2   7   3     1218.42     1324.11     26.11 o 
   3   7   3      180.61      192.05     10.39 o 
   4   7   3      181.70      203.35     10.71 o 
   5   7   3        0.04        0.05      3.60 o 
   6   7   3        5.12       -0.59      5.27 o 
   7   7   3        2.47        2.29      4.74 o 
   8   7   3      210.07      214.00     40.13 o 
   9   7   3        3.84        5.21      5.88 o 
  10   7   3        0.02        0.63      8.68 o 
  11   7   3        2.18       -3.16     10.45 o 
 -11   8   3        0.00        1.64      8.85 o 
 -10   8   3        1.14        4.58      4.93 o 
  -9   8   3        0.46       -3.20      3.48 o 
  -8   8   3        0.00        1.33      4.48 o 
  -7   8   3       21.79       23.71      8.54 o 
  -6   8   3       12.73       11.45      5.72 o 
  -5   8   3       78.65       81.56      7.97 o 
  -4   8   3        7.56        9.76      3.37 o 
  -3   8   3       17.38       14.98      3.71 o 
  -2   8   3       27.11       23.99      5.04 o 
  -1   8   3        0.01       -0.96      2.04 o 
   0   8   3        0.46       -0.90      2.61 o 
   1   8   3      122.88      125.69      9.33 o 
   2   8   3      106.44      115.27      9.02 o 
   3   8   3      469.11      504.82     21.11 o 
   4   8   3       79.44       73.97     11.60 o 
   5   8   3       14.11       24.09      8.00 o 
   6   8   3        3.24        2.43      5.16 o 
   7   8   3       52.58       26.37      8.93 o 
   8   8   3       30.09       38.93     11.14 o 
   9   8   3       10.60        2.85      7.92 o 
  10   8   3        0.25       -5.57      6.45 o 
  -9   9   3        0.42       -4.12      4.94 o 
  -8   9   3        0.37       -3.61      3.61 o 
  -7   9   3        0.37        1.22      3.74 o 
  -6   9   3       12.81        8.89      6.16 o 
  -5   9   3       52.49       57.37     10.45 o 
  -4   9   3       22.19       28.30      5.51 o 
  -3   9   3        0.45       -2.45      2.45 o 
  -2   9   3        0.00        1.35      3.42 o 
  -1   9   3        0.01        0.11      2.59 o 
   0   9   3       63.69       72.83      7.84 o 
   1   9   3       51.05       60.16      9.11 o 
   2   9   3        2.27        1.85      3.76 o 
   3   9   3        0.15        7.58      4.33 o 
   4   9   3        0.32        2.53      5.38 o 
   5   9   3        0.01        1.77      4.92 o 
   6   9   3        1.02       -0.13      3.95 o 
   7   9   3        4.26        3.62      4.86 o 
   8   9   3        6.24       -2.04      4.65 o 
  -7  10   3        0.85       -0.58      4.85 o 
  -6  10   3        0.48       -0.74      4.83 o 
  -5  10   3        3.16        8.59      5.23 o 
  -4  10   3       20.90       25.90      6.82 o 
  -3  10   3        4.71        7.86      3.79 o 
  -2  10   3        0.24       -1.69      2.83 o 
  -1  10   3       10.84        9.92      4.41 o 
   0  10   3       33.61       36.42      7.90 o 
   1  10   3       45.41       56.28     10.38 o 
   2  10   3        4.72        4.70      4.01 o 
   3  10   3        6.41        0.08      5.01 o 
   4  10   3        0.27        3.05      5.03 o 
   5  10   3       10.02        3.78      6.53 o 
   6  10   3        0.51       -1.89      5.08 o 
  -4  11   3        0.16       -2.97      4.84 o 
  -3  11   3        0.88        3.41      4.77 o 
  -2  11   3        7.80        9.86      5.22 o 
  -1  11   3        4.70        8.68      5.69 o 
   0  11   3        2.82        6.84      5.24 o 
   1  11   3        2.79        3.91      5.03 o 
   2  11   3       14.77       25.17      9.70 o 
   3  11   3        0.12       -1.29      5.94 o 
 -15   0   4       45.86       78.57     25.42 o 
 -14   0   4       12.69       22.00     14.67 o 
 -13   0   4       91.06      106.98     20.65 o 
 -12   0   4       48.31       41.73     14.58 o 
 -11   0   4        0.97        2.87      6.03 o 
 -10   0   4       42.62       48.01     13.83 o 
  -9   0   4        5.64        7.33      6.07 o 
  -8   0   4       66.70       78.45     13.62 o 
  -7   0   4      120.90      165.53     17.37 o 
  -6   0   4       14.79       18.84      6.91 o 
  -5   0   4       64.05       60.24      9.91 o 
  -4   0   4      572.67      501.06     22.89 o 
  -3   0   4      820.15      834.32     26.35 o 
  -2   0   4        1.14        0.84      2.44 o 
  -1   0   4     5568.44     5535.59     53.79 o 
   0   0   4       49.82       32.86      2.43 o 
   1   0   4     1489.52     1299.25     17.18 o 
   2   0   4       28.67       26.74      2.97 o 
   3   0   4        0.11        1.66      1.32 o 
   4   0   4      152.81      145.12      6.60 o 
   5   0   4      775.61      746.23     19.08 o 
   6   0   4      524.35      532.33     13.92 o 
   7   0   4      110.68      100.24      6.77 o 
   8   0   4       14.15       11.30      4.76 o 
   9   0   4      194.80      203.36     15.63 o 
  10   0   4     1077.41     1333.65     41.52 o 
  11   0   4      476.10      645.70     31.01 o 
  13   0   4        2.29       12.43     11.38 o 
 -15   1   4       21.76       25.14     11.66 o 
 -14   1   4        1.05        6.24      7.12 o 
 -13   1   4       21.71       25.99      8.81 o 
 -12   1   4       52.33       42.94     12.77 o 
 -11   1   4        5.28        2.19      4.27 o 
 -10   1   4       37.97       31.38      8.73 o 
  -9   1   4       19.13       14.70      5.54 o 
  -8   1   4        0.48       -1.39      2.37 o 
  -7   1   4      174.71      149.98     11.88 o 
  -6   1   4       13.50       16.18      4.75 o 
  -5   1   4       12.31       14.95      4.31 o 
  -4   1   4      486.74      437.32     11.74 o 
  -3   1   4      121.22      110.33      5.75 o 
  -2   1   4      321.53      286.22      8.26 o 
  -1   1   4     1819.01     1778.63     16.16 o 
   0   1   4     2001.84     1996.68     36.82 o 
   1   1   4      808.07      770.69     16.06 o 
   2   1   4      135.16      109.22      3.76 o 
   3   1   4     4140.85     4292.34     29.18 o 
   4   1   4      134.74      137.19      4.52 o 
   5   1   4      783.92      743.88     13.50 o 
   6   1   4        0.31       -0.31      1.15 o 
   7   1   4       49.03       49.09      4.41 o 
   8   1   4       29.85       26.60      4.91 o 
   9   1   4      206.90      220.42     11.52 o 
  10   1   4       14.48       16.68      4.83 o 
  11   1   4      646.69      789.54     28.80 o 
  12   1   4       51.04       36.37     13.78 o 
  13   1   4       30.35        8.33     22.02 o 
 -14   2   4        1.91        3.64      7.34 o 
 -13   2   4       30.14       39.49     11.47 o 
 -12   2   4       17.08       19.13      8.06 o 
 -11   2   4       41.07       54.47     14.69 o 
 -10   2   4        8.06        5.87      5.59 o 
  -9   2   4        4.81        2.40      3.66 o 
  -8   2   4       27.14       32.42      4.86 o 
  -7   2   4       11.70        8.61      2.83 o 
  -6   2   4       56.24       52.83      5.13 o 
  -5   2   4      124.01      152.27      7.70 o 
  -4   2   4       59.24       60.66      4.85 o 
  -3   2   4      329.66      285.30      9.50 o 
  -2   2   4      660.83      576.53     11.12 o 
  -1   2   4        0.54        0.50      1.07 o 
   0   2   4       29.86       29.56      2.73 o 
   1   2   4      444.91      351.94     12.67 o 
   2   2   4      102.21      102.08      3.76 o 
   3   2   4      125.48      125.60      4.65 o 
   4   2   4      398.00      368.59      7.28 o 
   5   2   4        0.07       -0.25      0.99 o 
   6   2   4       29.59       28.02      3.59 o 
   7   2   4      191.18      201.83      8.40 o 
   8   2   4      703.07      767.12     17.00 o 
   9   2   4      262.64      309.58     15.16 o 
  10   2   4      137.60      162.36     12.92 o 
  11   2   4        1.01        3.04      4.30 o 
  12   2   4       59.69       88.74     14.52 o 
  13   2   4       45.56       31.34     25.14 o 
 -14   3   4        4.32       -2.69      7.20 o 
 -13   3   4        1.84       -2.46      5.68 o 
 -12   3   4       51.25       46.64     11.78 o 
 -11   3   4       32.75       23.90      8.62 o 
 -10   3   4      152.91      121.97     13.72 o 
  -9   3   4        6.10        5.79      4.83 o 
  -8   3   4       64.89       65.87      9.42 o 
  -7   3   4       11.48        8.71      2.69 o 
  -6   3   4      111.06      130.70      7.01 o 
  -5   3   4      295.45      302.78     10.06 o 
  -4   3   4        0.64       -0.12      1.34 o 
  -3   3   4       12.18        5.50      1.87 o 
  -2   3   4      103.59       67.54      4.05 o 
  -1   3   4       45.41       41.52      3.50 o 
   0   3   4      225.52      226.94      7.09 o 
   1   3   4     2418.62     2499.99     27.29 o 
   2   3   4      834.15      904.17     14.26 o 
   3   3   4      252.96      257.86      7.23 o 
   4   3   4        0.84       -0.61      1.19 o 
   5   3   4       47.43       48.04      4.03 o 
   6   3   4      229.92      231.49      8.67 o 
   7   3   4       18.47       12.28      3.03 o 
   8   3   4       56.41       61.48      5.59 o 
   9   3   4      405.46      468.77     20.41 o 
  10   3   4       15.66       15.03      5.35 o 
  11   3   4       18.25       21.80      6.51 o 
  12   3   4        7.38        6.31      4.86 o 
  13   3   4       47.33       18.18     17.42 o 
 -14   4   4        5.53        7.56      8.83 o 
 -13   4   4        9.53        9.36      8.33 o 
 -12   4   4       27.26       30.13     10.34 o 
 -11   4   4       24.60       23.95      9.44 o 
 -10   4   4        2.50        3.23      5.01 o 
  -9   4   4       16.51       18.69      5.48 o 
  -8   4   4       69.30       56.62      7.70 o 
  -7   4   4        0.03        0.59      1.87 o 
  -6   4   4       59.16       62.72      5.48 o 
  -5   4   4       30.48       22.65      3.96 o 
  -4   4   4       76.60       75.91      5.66 o 
  -3   4   4      915.75     1001.66     16.70 o 
  -2   4   4      221.22      223.57      9.75 o 
  -1   4   4       76.28       72.29      4.95 o 
   0   4   4       19.10       21.03      2.71 o 
   1   4   4      695.33      695.59     14.77 o 
   2   4   4      613.93      671.62     10.48 o 
   3   4   4       15.67       16.42      2.65 o 
   4   4   4      194.73      201.79      7.44 o 
   5   4   4        3.57        4.52      2.15 o 
   6   4   4      455.12      443.85     12.41 o 
   7   4   4       65.29       65.64      6.66 o 
   8   4   4       87.39       98.50      8.18 o 
   9   4   4       11.54        9.36      3.74 o 
  10   4   4        0.31       -0.24      3.69 o 
  11   4   4        0.71       -1.79      4.17 o 
  12   4   4        8.82        9.96      5.16 o 
  13   4   4        0.62       -0.04      5.65 o 
 -13   5   4        0.30        0.68      7.14 o 
 -12   5   4        2.73        1.40      5.36 o 
 -11   5   4       11.02        5.59      6.52 o 
 -10   5   4       16.98       22.78      6.69 o 
  -9   5   4       58.26       55.51      8.77 o 
  -8   5   4       11.27        1.95      2.98 o 
  -7   5   4        1.80        2.38      3.17 o 
  -6   5   4        1.82        2.47      2.27 o 
  -5   5   4        4.21        2.79      2.12 o 
  -4   5   4        1.48        1.15      1.71 o 
  -3   5   4       72.81       72.29      5.20 o 
  -2   5   4      226.40      212.62      9.69 o 
  -1   5   4      292.68      275.15     10.35 o 
   0   5   4      164.10      153.96      7.74 o 
   1   5   4       32.27       25.55      2.99 o 
   2   5   4       70.76       59.70      4.76 o 
   3   5   4      165.96      161.13      6.18 o 
   4   5   4      352.96      387.97     11.39 o 
   5   5   4       85.16       84.31      5.80 o 
   6   5   4       11.86       10.96      3.55 o 
   7   5   4       33.93       33.02      5.66 o 
   8   5   4        1.53        0.74      2.74 o 
   9   5   4       27.98       29.81      6.01 o 
  10   5   4        0.76       -0.37      3.64 o 
  11   5   4        0.05       -1.91      3.87 o 
  12   5   4        0.04       -4.34      4.34 o 
 -12   6   4        0.03        5.26      6.65 o 
 -11   6   4        8.22        1.35      4.84 o 
 -10   6   4        0.31       -0.19      3.93 o 
  -9   6   4        4.94        9.83      5.11 o 
  -8   6   4       14.40        5.65      4.21 o 
  -7   6   4       55.54       51.92      8.14 o 
  -6   6   4       16.70       10.89      3.54 o 
  -5   6   4       42.87       47.65      5.84 o 
  -4   6   4        5.13        3.60      2.40 o 
  -3   6   4       57.86       64.52      5.43 o 
  -2   6   4       35.94       35.19      5.33 o 
  -1   6   4       45.97       47.09      5.34 o 
   0   6   4       94.17       84.53      6.43 o 
   1   6   4      158.21      146.18      8.25 o 
   2   6   4       13.63        8.83      2.48 o 
   3   6   4       50.22       48.18      4.07 o 
   4   6   4      262.46      266.57     11.04 o 
   5   6   4        1.35        1.13      2.59 o 
   6   6   4      272.90      288.47     12.81 o 
   7   6   4       27.85       32.46      5.99 o 
   8   6   4        0.32        0.85      2.98 o 
   9   6   4        0.27        0.32      3.28 o 
  10   6   4        7.49        6.34      6.04 o 
  11   6   4        1.16       -7.84      7.84 o 
 -12   7   4        0.40       -2.10      6.66 o 
 -11   7   4        0.07       -2.56      4.41 o 
 -10   7   4        2.99        0.19      4.26 o 
  -9   7   4        0.73       -0.56      3.76 o 
  -8   7   4        0.07       -0.60      3.47 o 
  -7   7   4       30.76       25.37      6.87 o 
  -6   7   4       27.74       23.10      6.44 o 
  -5   7   4      119.80      112.94      8.60 o 
  -4   7   4       41.87       40.06      5.27 o 
  -3   7   4      196.08      193.08      9.70 o 
  -2   7   4       19.81       21.44      4.67 o 
  -1   7   4        9.20       11.08      3.65 o 
   0   7   4        7.90        7.37      3.14 o 
   1   7   4      219.85      218.67     10.88 o 
   2   7   4       67.11       60.63      6.19 o 
   3   7   4       36.97       44.71      5.96 o 
   4   7   4       46.88       50.93     10.69 o 
   5   7   4      150.50      179.33     16.76 o 
   6   7   4        7.59       10.61      6.23 o 
   7   7   4        3.35        0.79      5.05 o 
   8   7   4       44.00       41.89     10.87 o 
   9   7   4       38.47       52.70     12.50 o 
  10   7   4        0.60        3.71      6.44 o 
 -10   8   4        3.29        1.74      5.11 o 
  -9   8   4        0.13        3.18      4.28 o 
  -8   8   4       17.13       19.06      6.82 o 
  -7   8   4       14.80       18.94      6.39 o 
  -6   8   4       16.09       17.49      6.14 o 
  -5   8   4        1.17        1.59      2.76 o 
  -4   8   4       88.42       99.19      7.74 o 
  -3   8   4       27.89       20.82      4.44 o 
  -2   8   4       69.11       67.02      7.00 o 
  -1   8   4       92.10      109.77      8.86 o 
   0   8   4        0.02       -1.55      2.46 o 
   1   8   4      103.53       98.65      8.30 o 
   2   8   4        4.92        6.69      3.92 o 
   3   8   4        2.00        2.99      3.54 o 
   4   8   4       17.87       17.40     11.02 o 
   5   8   4        0.00        1.75      4.22 o 
   6   8   4        0.14        4.10      5.35 o 
   7   8   4       11.28       13.27      7.63 o 
   8   8   4       19.45       20.30      9.18 o 
   9   8   4        0.14        8.63      6.80 o 
  -9   9   4        2.57       -2.26      4.84 o 
  -8   9   4        0.79       -1.42      4.40 o 
  -7   9   4       23.18       11.84     10.83 o 
  -6   9   4        9.51        2.89      4.63 o 
  -5   9   4       11.38        5.25      5.36 o 
  -4   9   4       10.86        9.33      3.42 o 
  -3   9   4        6.84        8.39      3.54 o 
  -2   9   4        0.43        2.80      3.00 o 
  -1   9   4        1.36       -0.57      2.61 o 
   0   9   4        0.71        2.33      3.65 o 
   1   9   4       54.93       58.99      9.29 o 
   2   9   4        5.81        8.20      4.78 o 
   3   9   4       91.07      112.96     14.78 o 
   4   9   4      136.12      166.29     25.80 o 
   5   9   4        0.48        0.07      4.19 o 
   6   9   4        5.18        1.17      3.84 o 
   7   9   4        1.41       -1.89      4.57 o 
   8   9   4        3.06        3.65      7.76 o 
  -7  10   4        2.55        0.48      5.30 o 
  -6  10   4        0.02       -0.71      4.98 o 
  -5  10   4        9.74       15.33      6.97 o 
  -4  10   4        7.18       10.15      4.77 o 
  -3  10   4        0.97        2.15      3.19 o 
  -2  10   4       15.17       15.38      5.37 o 
  -1  10   4        0.03        1.10      4.01 o 
   0  10   4        3.97        4.06      4.33 o 
   1  10   4        4.85        4.82      4.54 o 
   2  10   4        1.12       -0.64      3.82 o 
   3  10   4       44.68       16.75     31.40 o 
   4  10   4        9.83       10.20      6.46 o 
   5  10   4        1.72        4.14      6.06 o 
   6  10   4        1.37        4.58      6.47 o 
  -4  11   4        0.55        1.03      5.32 o 
  -3  11   4        2.82        7.58      4.92 o 
  -2  11   4        0.46        1.62      4.36 o 
  -1  11   4       11.69       18.81      7.06 o 
   0  11   4        2.11        4.59      5.15 o 
   1  11   4        0.03       -2.58      4.37 o 
   2  11   4        3.18       -0.80      5.22 o 
   3  11   4        7.77       12.16      7.52 o 
 -15   1   5       26.16       31.34     12.33 o 
 -14   1   5        0.01        7.19      7.38 o 
 -13   1   5       26.19       32.56      9.93 o 
 -12   1   5        0.55       -0.72      4.86 o 
 -11   1   5       10.22        8.85      5.69 o 
 -10   1   5        1.13        3.59      3.99 o 
  -9   1   5        6.78       10.01      3.51 o 
  -8   1   5       65.24       53.13      8.14 o 
  -7   1   5        0.91       -0.48      2.47 o 
  -6   1   5      327.37      287.20     15.27 o 
  -5   1   5      178.15      162.91     10.80 o 
  -4   1   5        7.21        6.40      2.18 o 
  -3   1   5       97.07       83.36      5.39 o 
  -2   1   5      598.29      619.40     12.76 o 
  -1   1   5       31.97       27.36      2.67 o 
   0   1   5      117.15       92.17      4.07 o 
   1   1   5      997.94      974.11     19.35 o 
   2   1   5       58.66       55.30      2.73 o 
   3   1   5     2173.47     2366.02     27.02 o 
   4   1   5        0.62        0.29      1.01 o 
   5   1   5      139.44      147.83      5.25 o 
   6   1   5       44.68       44.22      3.36 o 
   7   1   5      114.18       92.86      5.86 o 
   8   1   5      152.09      163.62      9.48 o 
   9   1   5        1.25        3.60      3.02 o 
  10   1   5      129.82      152.21     12.38 o 
  11   1   5       94.06      101.25     11.26 o 
  12   1   5       48.63        6.14     28.16 o 
  13   1   5      132.43       43.10     87.87 o 
 -14   2   5       12.09       18.78      9.73 o 
 -13   2   5       19.01       26.64      9.73 o 
 -12   2   5       32.17       23.07      8.70 o 
 -11   2   5        8.42       10.12      5.68 o 
 -10   2   5      136.53      113.12     12.80 o 
  -9   2   5       45.71       40.48      9.08 o 
  -8   2   5       13.06       10.00      3.45 o 
  -7   2   5       19.29       17.16      3.99 o 
  -6   2   5       54.58       58.28      5.63 o 
  -5   2   5      195.52      197.24      9.19 o 
  -4   2   5       82.74       79.72      5.81 o 
  -3   2   5      448.49      455.06     12.53 o 
  -2   2   5      659.07      607.23     11.90 o 
  -1   2   5      195.93      185.99      7.44 o 
   0   2   5      182.71      182.53      5.95 o 
   1   2   5     1288.86     1251.23     25.08 o 
   2   2   5     2354.89     2508.31     29.42 o 
   3   2   5      149.36      139.00      4.98 o 
   4   2   5      510.87      611.80      9.68 o 
   5   2   5      581.74      592.34     12.20 o 
   6   2   5        1.32        0.74      1.67 o 
   7   2   5        3.63        2.48      2.14 o 
   8   2   5        4.33        4.11      2.56 o 
   9   2   5        0.42        1.95      3.31 o 
  10   2   5       20.29       19.55      5.89 o 
  11   2   5        7.92        5.45      4.54 o 
  12   2   5      118.93       74.10     49.57 o 
  13   2   5        0.01        1.48      5.79 o 
 -14   3   5        1.29       -6.38      6.78 o 
 -13   3   5        3.42        2.84      6.62 o 
 -12   3   5       16.21       22.09      8.85 o 
 -11   3   5      215.93      216.50     19.03 o 
 -10   3   5        4.00        2.24      4.58 o 
  -9   3   5        3.38       -0.01      3.50 o 
  -8   3   5       10.59        4.54      2.70 o 
  -7   3   5       10.09        9.44      3.33 o 
  -6   3   5       47.48       42.16      5.36 o 
  -5   3   5        0.29       -1.51      1.51 o 
  -4   3   5       15.86        9.53      2.91 o 
  -3   3   5       52.29       40.40      4.06 o 
  -2   3   5        1.46        2.00      1.63 o 
  -1   3   5      294.75      282.00     11.71 o 
   0   3   5       67.39       60.48      4.48 o 
   1   3   5     1097.88     1169.10     16.33 o 
   2   3   5      177.13      163.09      5.46 o 
   3   3   5      256.30      244.35      7.16 o 
   4   3   5      101.43       92.74      4.85 o 
   5   3   5       12.04       15.15      2.27 o 
   6   3   5      116.95      127.58      6.53 o 
   7   3   5      431.14      441.52     15.21 o 
   8   3   5       54.41       61.70      6.61 o 
   9   3   5      120.91      135.29     11.50 o 
  10   3   5        5.34        4.07      4.07 o 
  11   3   5        0.03       -2.34      4.01 o 
  12   3   5        0.04       -1.39      3.91 o 
  13   3   5        6.00        4.63      9.51 o 
 -14   4   5        2.25        5.61      8.46 o 
 -13   4   5       14.18       19.43      9.74 o 
 -12   4   5        3.87        2.20      6.09 o 
 -11   4   5        9.34       24.33      8.63 o 
 -10   4   5       28.17       20.48      7.47 o 
  -9   4   5       33.12       27.04      8.18 o 
  -8   4   5        7.57        2.31      4.09 o 
  -7   4   5       35.03       33.96      4.75 o 
  -6   4   5        0.04        0.54      1.86 o 
  -5   4   5        2.68        2.59      2.05 o 
  -4   4   5       95.11       94.12      6.37 o 
  -3   4   5       69.29       60.08      4.56 o 
  -2   4   5       85.71       92.43      5.25 o 
  -1   4   5       68.80       72.23      5.02 o 
   0   4   5     2045.24     2106.10     50.91 o 
   1   4   5        0.35        1.19      1.54 o 
   2   4   5       86.44       97.86      4.55 o 
   3   4   5     1130.76     1219.09     16.42 o 
   4   4   5      114.15      121.28      5.91 o 
   5   4   5       41.57       43.67      4.29 o 
   6   4   5       98.46       95.05      7.34 o 
   7   4   5       60.75       62.53      6.43 o 
   8   4   5       17.69       14.81      4.12 o 
   9   4   5        4.99        2.18      3.06 o 
  10   4   5       42.19       22.69      6.79 o 
  11   4   5        0.35       -0.43      4.23 o 
  12   4   5        3.19        2.22      5.46 o 
 -13   5   5       19.33        4.78     16.76 o 
 -12   5   5       15.77        6.18      6.14 o 
 -11   5   5        8.42        7.35      6.41 o 
 -10   5   5        0.86        2.04      5.36 o 
  -9   5   5      194.54      171.44     13.87 o 
  -8   5   5      119.74      107.14     10.27 o 
  -7   5   5       63.70       41.14      5.60 o 
  -6   5   5       35.65       35.57      5.02 o 
  -5   5   5       20.32       13.14      3.57 o 
  -4   5   5        8.13        7.44      2.60 o 
  -3   5   5      186.63      180.75      8.09 o 
  -2   5   5       26.35       26.27      4.10 o 
  -1   5   5      536.84      576.10     14.92 o 
   0   5   5       26.00       25.97      3.19 o 
   1   5   5      117.62      121.43      5.51 o 
   2   5   5        0.48        0.42      1.44 o 
   3   5   5       10.26       12.87      2.67 o 
   4   5   5        0.01       -0.13      1.95 o 
   5   5   5       32.23       32.05      5.07 o 
   6   5   5       66.18       84.22      7.14 o 
   7   5   5       43.07       39.46      6.11 o 
   8   5   5        3.00        4.09      3.54 o 
   9   5   5       98.88      112.07      9.53 o 
  10   5   5       10.37       17.51      5.93 o 
  11   5   5        0.58       -3.21      4.11 o 
  12   5   5        0.01        0.72      5.44 o 
 -12   6   5        0.38        5.35      7.56 o 
 -11   6   5        8.43        6.11      6.81 o 
 -10   6   5      148.33      154.77     13.69 o 
  -9   6   5        2.69        6.52      4.64 o 
  -8   6   5        0.02        1.16      3.28 o 
  -7   6   5       24.16       26.13      6.53 o 
  -6   6   5       71.32       61.23      6.63 o 
  -5   6   5        0.99        1.49      2.36 o 
  -4   6   5      165.92      185.77      9.10 o 
  -3   6   5       54.33       57.13      5.44 o 
  -2   6   5      295.69      305.14     12.27 o 
  -1   6   5      121.64      115.57      7.68 o 
   0   6   5       22.11       20.65      4.21 o 
   1   6   5      124.67      126.27      7.78 o 
   2   6   5       21.24       24.10      3.67 o 
   3   6   5        7.74        6.93      3.33 o 
   4   6   5        0.11       -0.11      2.54 o 
   5   6   5       36.79       45.66      7.11 o 
   6   6   5        3.24        6.42      3.70 o 
   7   6   5        0.73       -0.15      3.31 o 
   8   6   5        0.62        0.31      4.20 o 
   9   6   5       11.85       12.15      5.49 o 
  10   6   5        0.04        5.82      9.69 o 
  11   6   5        7.75        6.49     10.96 o 
 -12   7   5        0.43       -5.26      7.14 o 
 -11   7   5        7.67        3.88     11.89 o 
 -10   7   5       34.05       17.54     12.15 o 
  -9   7   5       29.80       44.45      9.17 o 
  -8   7   5       13.89       12.35      5.15 o 
  -7   7   5       64.43       64.96      9.40 o 
  -6   7   5       47.01       42.30      6.58 o 
  -5   7   5        3.92        6.49      3.03 o 
  -4   7   5        1.68       -0.29      2.11 o 
  -3   7   5       92.10      100.86      7.24 o 
  -2   7   5        1.83       -1.39      2.15 o 
  -1   7   5       36.50       40.27      6.13 o 
   0   7   5       25.92       22.85      4.67 o 
   1   7   5       19.64       19.02      4.32 o 
   2   7   5       35.88       36.28      6.28 o 
   3   7   5       34.77       35.15      9.08 o 
   4   7   5        0.10       -2.68      3.11 o 
   5   7   5        1.35        1.63      4.46 o 
   6   7   5       43.47       56.80     12.08 o 
   7   7   5        5.67       11.76     10.01 o 
   8   7   5        0.12        0.75      5.20 o 
   9   7   5       12.21       13.14      8.01 o 
  10   7   5        0.17        1.31      8.87 o 
 -10   8   5        2.73        2.83      5.04 o 
  -9   8   5        2.01       -2.98      3.52 o 
  -8   8   5       11.07       11.21      5.76 o 
  -7   8   5        0.65        2.42      3.68 o 
  -6   8   5       57.97       64.90     10.07 o 
  -5   8   5       20.67       16.72      4.90 o 
  -4   8   5        8.34        4.74      2.90 o 
  -3   8   5        2.63        1.32      2.38 o 
  -2   8   5        0.09        2.78      2.90 o 
  -1   8   5       13.62       17.45      4.82 o 
   0   8   5        4.81        2.60      2.94 o 
   1   8   5       14.75       16.61      5.38 o 
   2   8   5        5.59        7.58      4.27 o 
   3   8   5        1.43        1.38      3.18 o 
   4   8   5        6.25        0.84      4.41 o 
   5   8   5       21.08       18.17      7.94 o 
   6   8   5        0.76        1.32      4.99 o 
   7   8   5        0.17        2.26      5.63 o 
   8   8   5        8.07        8.50      5.94 o 
   9   8   5        0.25       -3.44      5.96 o 
  -9   9   5        1.32       -0.80      4.96 o 
  -8   9   5        7.48        5.40      4.54 o 
  -7   9   5        0.46        1.50      3.46 o 
  -6   9   5        0.12       -4.15      4.15 o 
  -5   9   5      140.76      139.71     13.51 o 
  -4   9   5        5.88        5.08      3.12 o 
  -3   9   5       31.43       35.25      6.15 o 
  -2   9   5        3.00        3.94      3.47 o 
  -1   9   5        3.84        4.78      3.55 o 
   0   9   5        4.25        4.12      3.80 o 
   1   9   5        4.03        3.61      4.63 o 
   2   9   5        0.27        2.99      3.72 o 
   3   9   5       37.39       30.62      9.69 o 
   4   9   5        0.16        0.41      4.77 o 
   5   9   5       14.45       -3.72      3.72 o 
   6   9   5       10.37        6.85      5.69 o 
   7   9   5        5.36        5.05      6.25 o 
   8   9   5        0.98        7.37     10.73 o 
  -7  10   5        1.51       -1.10      5.32 o 
  -6  10   5       11.23       15.62      7.17 o 
  -5  10   5        0.83       -0.36      4.85 o 
  -4  10   5        0.81        5.25      3.77 o 
  -3  10   5        3.23        3.59      3.79 o 
  -2  10   5       16.67       19.17      5.59 o 
  -1  10   5        1.20       -1.14      3.79 o 
   0  10   5        0.91       -2.17      3.86 o 
   1  10   5        0.03        0.42      3.61 o 
   2  10   5        2.48       -0.51      4.74 o 
   3  10   5        0.05        2.01      5.32 o 
   4  10   5       12.42        0.10      4.75 o 
   5  10   5        0.00        0.31      6.08 o 
   6  10   5        9.86        7.92      6.60 o 
  -4  11   5        1.59       -1.46      5.87 o 
  -3  11   5       11.30       11.95      5.64 o 
  -2  11   5        0.91        1.42      4.03 o 
  -1  11   5        0.61       -2.08      4.58 o 
   0  11   5        0.03        2.10      4.60 o 
   1  11   5        1.23        2.28      5.61 o 
   2  11   5        0.25       -1.29      4.91 o 
 -15   0   6        6.20        0.63     11.93 o 
 -14   0   6       51.90       71.79     21.46 o 
 -13   0   6        2.49        5.90      8.30 o 
 -12   0   6       41.84       37.77     13.95 o 
 -11   0   6      109.56      142.35     21.20 o 
 -10   0   6        2.22        7.80      6.70 o 
  -9   0   6      148.81      144.79     19.09 o 
  -8   0   6       67.87       62.60     13.49 o 
  -7   0   6        3.49        4.34      5.23 o 
  -6   0   6       22.83       25.75      8.98 o 
  -5   0   6       95.83      109.17     13.40 o 
  -4   0   6       41.78       53.28      9.23 o 
  -3   0   6       29.05       19.39      6.15 o 
  -2   0   6        0.00       -0.72      2.57 o 
  -1   0   6      347.79      364.91     15.51 o 
   0   0   6      298.83      244.32     11.14 o 
   1   0   6        8.50       11.59      2.65 o 
   2   0   6       77.50       82.13      5.59 o 
   3   0   6      675.43      665.48     16.08 o 
   4   0   6     2809.61     3105.05     41.40 o 
   5   0   6      789.71      842.72     20.39 o 
   6   0   6      134.89      156.11     10.84 o 
   7   0   6      315.32      342.19     17.69 o 
   8   0   6       16.71       13.81      5.42 o 
   9   0   6        7.28        5.57      4.26 o 
  10   0   6      109.20      119.33     19.94 o 
  11   0   6        0.01       -2.28      6.03 o 
  12   0   6       25.59       -0.38      6.03 o 
  13   0   6       10.36       -4.22      6.66 o 
 -15   1   6        0.48        7.52      9.49 o 
 -14   1   6        7.78        7.79      7.94 o 
 -13   1   6       41.32       48.26     11.73 o 
 -12   1   6        1.50        4.83      4.97 o 
 -11   1   6      203.57      220.61     18.32 o 
 -10   1   6       36.23       42.68      9.78 o 
  -9   1   6        5.76        4.34      2.98 o 
  -8   1   6       98.10       96.97     10.73 o 
  -7   1   6       19.55       19.47      6.02 o 
  -6   1   6        4.36        0.21      2.79 o 
  -5   1   6        0.02       -1.18      1.62 o 
  -4   1   6     1159.57     1275.37     22.14 o 
  -3   1   6      441.25      482.14     12.89 o 
  -2   1   6        0.89        1.32      1.68 o 
  -1   1   6      122.36       95.82      4.56 o 
   0   1   6        1.41        3.30      1.48 o 
   1   1   6      157.69      169.14      5.22 o 
   2   1   6      454.71      400.80      7.42 o 
   3   1   6      465.74      501.44      8.88 o 
   4   1   6      366.13      378.35      8.01 o 
   5   1   6     1535.65     1654.37     24.99 o 
   6   1   6        6.79        8.58      2.04 o 
   7   1   6      348.65      348.87     10.84 o 
   8   1   6        2.33        3.82      2.77 o 
   9   1   6        3.62        0.04      3.38 o 
  10   1   6        0.43       -0.06      3.63 o 
  11   1   6       19.22       17.40      7.68 o 
  12   1   6       41.62       14.52     28.71 o 
  13   1   6       27.91       11.15     23.75 o 
 -14   2   6       12.22        5.84      7.89 o 
 -13   2   6        5.28        8.33      6.78 o 
 -12   2   6       42.78       51.36     11.91 o 
 -11   2   6        3.47       -0.44      4.43 o 
 -10   2   6        0.12        1.93      5.23 o 
  -9   2   6       12.77        9.34      5.37 o 
  -8   2   6       36.69       41.38      6.16 o 
  -7   2   6        9.34        8.57      3.31 o 
  -6   2   6       25.72       26.66      4.75 o 
  -5   2   6       80.59       76.54      6.53 o 
  -4   2   6        1.28       -1.17      1.57 o 
  -3   2   6        3.30        2.29      1.85 o 
  -2   2   6        0.25        0.62      1.36 o 
  -1   2   6       69.28       72.83      4.40 o 
   0   2   6       80.31       88.50      4.57 o 
   1   2   6        0.64        1.55      1.98 o 
   2   2   6      795.95      888.91     22.76 o 
   3   2   6      194.75      221.51      9.82 o 
   4   2   6       38.69       37.59      2.86 o 
   5   2   6      340.77      358.71      9.63 o 
   6   2   6      157.66      147.98      6.93 o 
   7   2   6       97.94       80.29      6.75 o 
   8   2   6       79.27       75.19      8.54 o 
   9   2   6       26.08       29.19      6.56 o 
  10   2   6        2.02        4.90      4.15 o 
  11   2   6        0.44       -3.66      3.66 o 
  12   2   6       23.80        5.95     13.49 o 
  13   2   6        3.30       -3.25      6.68 o 
 -14   3   6        0.32        4.75      8.58 o 
 -13   3   6        9.95       15.16      8.93 o 
 -12   3   6       57.98       59.54     13.09 o 
 -11   3   6        7.57        3.14      5.23 o 
 -10   3   6        0.90       -0.47      3.80 o 
  -9   3   6       95.84       80.36     15.53 o 
  -8   3   6       34.55       46.71      6.47 o 
  -7   3   6       28.66       29.90      5.35 o 
  -6   3   6      232.43      236.05     11.46 o 
  -5   3   6      466.77      501.78     15.83 o 
  -4   3   6      574.69      574.94     16.35 o 
  -3   3   6        0.12        0.51      1.58 o 
  -2   3   6      378.21      386.98     10.82 o 
  -1   3   6       61.45       60.12      5.92 o 
   0   3   6      360.91      372.83     10.07 o 
   1   3   6      942.71     1031.80     26.54 o 
   2   3   6        8.08        8.38      2.73 o 
   3   3   6      198.73      192.97      9.77 o 
   4   3   6        0.05        0.00      1.25 o 
   5   3   6        2.86        3.26      1.51 o 
   6   3   6      125.82      110.54      7.77 o 
   7   3   6       20.75       20.49      4.46 o 
   8   3   6        0.17       -0.31      2.51 o 
   9   3   6       46.67       37.39      7.51 o 
  10   3   6       72.66       91.13     10.41 o 
  11   3   6        3.90        0.98      4.75 o 
  12   3   6        9.35        3.90      4.99 o 
 -14   4   6       13.19       22.43     10.70 o 
 -13   4   6       21.06        9.95      9.36 o 
 -12   4   6        5.32        2.85      5.86 o 
 -11   4   6       15.35       22.66      8.73 o 
 -10   4   6      176.98      161.37     16.26 o 
  -9   4   6       37.43       23.71      7.71 o 
  -8   4   6      305.58      265.73     19.52 o 
  -7   4   6      113.43       96.05      8.20 o 
  -6   4   6       32.84       34.26      5.47 o 
  -5   4   6       33.81       37.85      5.48 o 
  -4   4   6        8.79       15.61      3.87 o 
  -3   4   6       78.73       66.30      5.48 o 
  -2   4   6      137.24      126.51      6.93 o 
  -1   4   6       78.39       70.00      5.68 o 
   0   4   6        5.12       13.42      3.21 o 
   1   4   6       24.90       22.58      3.21 o 
   2   4   6       28.97       29.19      3.60 o 
   3   4   6        4.76        3.86      1.86 o 
   4   4   6       48.56       48.28      5.21 o 
   5   4   6        3.91        4.44      2.44 o 
   6   4   6        3.48        3.43      2.53 o 
   7   4   6        7.10        8.11      3.31 o 
   8   4   6       79.90       87.28      7.94 o 
   9   4   6       67.29       70.71      9.01 o 
  10   4   6       22.38       16.37      6.04 o 
  11   4   6       23.63       27.10      7.63 o 
  12   4   6        8.36        8.38      7.32 o 
 -13   5   6        0.76       -3.27      6.66 o 
 -12   5   6        0.06        5.03      5.71 o 
 -11   5   6        9.12       10.45      7.41 o 
 -10   5   6        0.23        4.11      5.60 o 
  -9   5   6      121.05      122.97     14.57 o 
  -8   5   6      123.04      137.36     14.36 o 
  -7   5   6       12.23       14.66      4.52 o 
  -6   5   6       26.26       24.21      4.71 o 
  -5   5   6        0.01       -1.64      1.83 o 
  -4   5   6       34.86       35.52      4.73 o 
  -3   5   6        5.98        6.25      2.25 o 
  -2   5   6        3.44        4.44      2.28 o 
  -1   5   6      317.01      334.24     13.22 o 
   0   5   6       16.42       12.28      2.81 o 
   1   5   6       73.42       58.92      4.99 o 
   2   5   6       28.34       30.39      3.37 o 
   3   5   6        3.06        0.13      2.37 o 
   4   5   6        0.52       -0.75      1.96 o 
   5   5   6       36.09       34.93      5.40 o 
   6   5   6       14.60       12.94      3.74 o 
   7   5   6       16.86       12.05      3.99 o 
   8   5   6        6.63       14.87      4.52 o 
   9   5   6        7.80        8.20      3.93 o 
  10   5   6        0.29       -1.75      4.11 o 
  11   5   6        0.60       -1.36      4.64 o 
 -12   6   6       31.64       24.18     29.44 o 
 -11   6   6       73.23       26.96     43.52 o 
 -10   6   6       81.49       75.99     13.76 o 
  -9   6   6        0.71        3.94      5.16 o 
  -8   6   6       83.62       79.28      9.34 o 
  -7   6   6        4.82        1.90      3.33 o 
  -6   6   6       67.57       57.33      6.45 o 
  -5   6   6       15.56       15.24      4.16 o 
  -4   6   6        5.60        3.72      2.44 o 
  -3   6   6        7.20        6.79      2.58 o 
  -2   6   6        0.44       -1.58      1.58 o 
  -1   6   6       99.00      116.60      7.82 o 
   0   6   6        5.39        3.71      2.51 o 
   1   6   6        9.63        6.44      3.57 o 
   2   6   6       80.08       83.55     10.74 o 
   3   6   6        0.10        2.47      2.67 o 
   4   6   6        0.27        1.29      2.75 o 
   5   6   6       13.34        8.52      3.96 o 
   6   6   6        0.90       -1.51      3.39 o 
   7   6   6       12.37       17.03      5.50 o 
   8   6   6        1.40       -0.60      3.74 o 
   9   6   6        5.90        3.94      4.69 o 
  10   6   6        0.02       -2.86      5.38 o 
  11   6   6        6.54       14.16     11.93 o 
 -11   7   6       16.63        8.85     16.04 o 
 -10   7   6       20.88        8.52      7.17 o 
  -9   7   6      104.28       94.92     11.55 o 
  -8   7   6       23.69       21.90      6.77 o 
  -7   7   6       94.29       92.76     10.29 o 
  -6   7   6        0.68        1.50      2.57 o 
  -5   7   6       68.55       57.53      6.99 o 
  -4   7   6       31.38       41.64      5.56 o 
  -3   7   6       92.30       92.24      7.00 o 
  -2   7   6       18.13       12.80      3.74 o 
  -1   7   6       15.64       17.39      4.32 o 
   0   7   6        0.14       -0.89      2.16 o 
   1   7   6       19.06       22.63      5.64 o 
   2   7   6        7.47        9.60      5.88 o 
   3   7   6        8.58        8.03      7.42 o 
   4   7   6       10.80       13.50      6.54 o 
   5   7   6        2.18        3.83      5.69 o 
   6   7   6       19.02        8.78      8.64 o 
   7   7   6        4.66       14.03      7.00 o 
   8   7   6       12.32       16.76      7.91 o 
   9   7   6       22.68       32.14     10.27 o 
  10   7   6        6.21       16.14     13.40 o 
 -10   8   6        2.63        7.01      8.00 o 
  -9   8   6       16.40        7.55      9.00 o 
  -8   8   6        1.79       -0.37      4.20 o 
  -7   8   6        6.77        1.28      4.43 o 
  -6   8   6        4.51        0.94      4.23 o 
  -5   8   6        0.00       -1.84      2.69 o 
  -4   8   6       69.12       65.22      6.68 o 
  -3   8   6        5.13        1.67      2.66 o 
  -2   8   6       37.90       38.10      7.22 o 
  -1   8   6        3.97        3.91      3.59 o 
   0   8   6        6.30        4.87      3.53 o 
   1   8   6       26.70       26.62      6.61 o 
   2   8   6        0.20        0.19      3.60 o 
   3   8   6        5.85        7.44      5.63 o 
   4   8   6        0.12       -2.09      4.01 o 
   5   8   6        4.48        7.75      5.45 o 
   6   8   6        2.36       -0.87      4.72 o 
   7   8   6        0.75        4.85      6.00 o 
   8   8   6        6.69       10.13      7.69 o 
   9   8   6        2.66       -2.62      6.87 o 
  -9   9   6        3.98       -1.00      5.03 o 
  -8   9   6        2.92       -0.19      4.63 o 
  -7   9   6        0.53       -2.65      3.87 o 
  -6   9   6        0.73        4.28      5.03 o 
  -5   9   6       20.15       24.76      5.94 o 
  -4   9   6       15.22       16.88      4.74 o 
  -3   9   6        5.78        2.61      3.50 o 
  -2   9   6        6.20        8.68      3.84 o 
  -1   9   6        0.03        0.49      3.03 o 
   0   9   6        2.25       -0.92      3.12 o 
   1   9   6        1.78        5.51      4.07 o 
   2   9   6       10.02       15.44      7.02 o 
   3   9   6        9.59        3.83      5.19 o 
   4   9   6       11.31       -2.21      4.33 o 
   5   9   6        1.05       -0.37      4.32 o 
   6   9   6       32.81        7.02     26.16 o 
   7   9   6        7.82       -0.88      7.14 o 
  -7  10   6        2.89       -1.80      5.21 o 
  -6  10   6        1.13        3.44      5.76 o 
  -5  10   6        0.76       -0.05      6.73 o 
  -4  10   6       26.17       32.21      6.89 o 
  -3  10   6        0.00        0.85      3.52 o 
  -2  10   6       35.91       42.15      8.05 o 
  -1  10   6        0.92       -0.35      3.40 o 
   0  10   6        1.82        3.56      4.03 o 
   1  10   6        1.52        2.41      3.72 o 
   2  10   6        0.01        3.06      4.55 o 
   3  10   6       17.26        7.53      8.89 o 
   4  10   6        1.07        3.54      6.05 o 
   5  10   6        2.88       -0.69      5.65 o 
  -3  11   6       35.70       53.58      9.51 o 
  -2  11   6        2.20        3.25      4.34 o 
  -1  11   6        5.72       13.04      7.44 o 
   0  11   6        0.00       -0.07      4.72 o 
   1  11   6        2.54       -5.22      5.22 o 
 -14   1   7        1.89        4.01      6.82 o 
 -13   1   7       12.69       23.22      8.86 o 
 -12   1   7        9.71        7.12      6.49 o 
 -11   1   7        0.61        1.26      4.59 o 
 -10   1   7        2.37        3.71      4.88 o 
  -9   1   7      118.04      126.42      9.84 o 
  -8   1   7      112.94      122.59      9.35 o 
  -7   1   7       97.15       96.39      8.01 o 
  -6   1   7      106.71      110.93      8.04 o 
  -5   1   7      360.53      390.62     13.69 o 
  -4   1   7     2216.26     2560.08     32.74 o 
  -3   1   7     1517.68     1585.85     41.16 o 
  -2   1   7     5012.88     5854.95     70.12 o 
  -1   1   7      321.90      378.38      9.11 o 
   0   1   7      951.37     1041.54     34.73 o 
   1   1   7       54.54       50.28      3.87 o 
   2   1   7       12.99       10.91      2.66 o 
   3   1   7      282.90      315.08      7.32 o 
   4   1   7       33.62       26.94      2.70 o 
   5   1   7       22.57       22.42      2.81 o 
   6   1   7      126.05      129.48      6.52 o 
   7   1   7       42.74       39.10      5.35 o 
   8   1   7       21.41       13.86      4.78 o 
   9   1   7       41.47       40.81      7.87 o 
  10   1   7        7.76        6.12      5.63 o 
  11   1   7        1.86        3.35      5.55 o 
  12   1   7        0.12        0.79      5.23 o 
 -14   2   7        0.12        5.44      7.93 o 
 -13   2   7       55.13       73.96     15.12 o 
 -12   2   7       13.87       12.76      7.12 o 
 -11   2   7       73.84       74.67     11.90 o 
 -10   2   7       89.56       88.34     12.19 o 
  -9   2   7        0.16        0.35      2.69 o 
  -8   2   7      101.48      102.06      8.52 o 
  -7   2   7      198.16      206.11     11.18 o 
  -6   2   7       18.32       14.03      3.92 o 
  -5   2   7       42.10       40.04      5.26 o 
  -4   2   7       11.96       14.41      3.65 o 
  -3   2   7      945.51      992.57     19.90 o 
  -2   2   7       98.19       86.15      5.19 o 
  -1   2   7       71.88       69.48      4.39 o 
   0   2   7       23.27       27.16      3.16 o 
   1   2   7      367.04      390.04     15.54 o 
   2   2   7        0.42        1.96      2.26 o 
   3   2   7      119.37      122.39      6.40 o 
   4   2   7        0.00        0.61      1.07 o 
   5   2   7       12.76       11.06      2.09 o 
   6   2   7       92.65      101.06      7.36 o 
   7   2   7      183.16      201.59     10.48 o 
   8   2   7       12.85       13.91      4.62 o 
   9   2   7        7.82        7.52      4.19 o 
  10   2   7       32.32       50.61      8.74 o 
  11   2   7        5.00        2.15      5.56 o 
  12   2   7       23.51        7.77      6.54 o 
 -14   3   7       43.65       46.34     14.11 o 
 -13   3   7       19.28        8.93     10.37 o 
 -12   3   7        6.95        7.96      6.70 o 
 -11   3   7        0.01       -1.88      4.35 o 
 -10   3   7       84.01       98.62     12.72 o 
  -9   3   7      237.89      238.64     18.35 o 
  -8   3   7       70.68       72.53      7.45 o 
  -7   3   7       82.64       74.47      7.37 o 
  -6   3   7     1878.61     2012.36     33.82 o 
  -5   3   7      221.95      215.37     11.05 o 
  -4   3   7        6.54        7.55      3.35 o 
  -3   3   7        4.79        2.46      2.20 o 
  -2   3   7       10.40       13.01      2.97 o 
  -1   3   7        6.71        4.54      2.27 o 
   0   3   7      197.56      238.62      8.03 o 
   1   3   7       22.81       20.50      5.00 o 
   2   3   7        0.74        0.45      1.74 o 
   3   3   7       19.95       10.25      3.34 o 
   4   3   7        3.68       -0.69      1.85 o 
   5   3   7       29.50       26.45      4.55 o 
   6   3   7       40.39       52.84      5.79 o 
   7   3   7       93.55       99.42      7.99 o 
   8   3   7       86.79       84.08      7.75 o 
   9   3   7       37.69       39.11      7.80 o 
  10   3   7        4.88        0.08      4.03 o 
  11   3   7        8.81        5.66      6.31 o 
  12   3   7       28.05        8.31     13.78 o 
 -14   4   7        3.09        1.56      7.15 o 
 -13   4   7       24.23        9.43     13.97 o 
 -12   4   7       14.76        6.44      8.35 o 
 -11   4   7        3.73        1.84      5.44 o 
 -10   4   7       16.54       19.88      7.77 o 
  -9   4   7       54.46       54.13     11.25 o 
  -8   4   7       79.60       90.06      8.43 o 
  -7   4   7        9.37        9.33      3.70 o 
  -6   4   7        1.37        2.10      2.69 o 
  -5   4   7       38.13       42.97      6.14 o 
  -4   4   7       22.96       20.47      4.68 o 
  -3   4   7       12.74       11.16      3.04 o 
  -2   4   7       20.58       20.85      3.78 o 
  -1   4   7       55.80       48.42      4.95 o 
   0   4   7       11.53        8.94      2.80 o 
   1   4   7       14.75       15.77      2.65 o 
   2   4   7        4.19        4.54      2.63 o 
   3   4   7      165.20      152.77      9.63 o 
   4   4   7       24.10       20.23      4.14 o 
   5   4   7        3.49        2.12      2.47 o 
   6   4   7       39.57       49.40      6.03 o 
   7   4   7        9.21        6.86      3.28 o 
   8   4   7        0.02        1.06      2.73 o 
   9   4   7       43.10       37.91      8.09 o 
  10   4   7       17.86       25.05      6.97 o 
  11   4   7        9.37       12.25      6.12 o 
  12   4   7        0.35       -0.11      5.39 o 
 -13   5   7        4.40        0.17      7.37 o 
 -12   5   7        3.71        3.34      6.05 o 
 -11   5   7        0.46        1.32      6.52 o 
 -10   5   7       24.65       27.50      9.43 o 
  -9   5   7        0.17        0.39      4.60 o 
  -8   5   7      577.21      629.74     29.64 o 
  -7   5   7      281.81      282.31     14.48 o 
  -6   5   7        0.38        0.61      2.58 o 
  -5   5   7      204.44      213.82     12.26 o 
  -4   5   7       47.51       45.14      5.67 o 
  -3   5   7        6.48        5.09      2.86 o 
  -2   5   7      272.51      274.70     11.14 o 
  -1   5   7       68.82       62.65      6.17 o 
   0   5   7      127.33      125.78      6.59 o 
   1   5   7       10.45        8.91      3.14 o 
   2   5   7       51.06       47.04      5.93 o 
   3   5   7       91.67      101.62      8.49 o 
   4   5   7        0.01        2.68      2.47 o 
   5   5   7        4.36        1.47      2.53 o 
   6   5   7        0.39        0.22      2.50 o 
   7   5   7        1.61        1.00      2.91 o 
   8   5   7       18.45       22.61      5.42 o 
   9   5   7       12.48       16.25      5.85 o 
  10   5   7      114.66      151.71     13.70 o 
  11   5   7        6.68        8.37      5.69 o 
 -12   6   7        0.76        7.63      7.50 o 
 -11   6   7        0.01        0.66      6.27 o 
 -10   6   7        4.12        4.75      6.43 o 
  -9   6   7        0.19        1.01      5.17 o 
  -8   6   7       21.15       19.30      7.48 o 
  -7   6   7       59.52       50.49      7.72 o 
  -6   6   7        9.90       13.18      4.89 o 
  -5   6   7        2.24        4.76      3.35 o 
  -4   6   7       14.65       11.91      3.82 o 
  -3   6   7       15.32       11.05      3.64 o 
  -2   6   7        1.51       -0.43      2.69 o 
  -1   6   7        0.04        0.14      2.29 o 
   0   6   7        4.02        3.62      3.21 o 
   1   6   7        3.38        4.04      3.70 o 
   2   6   7        8.38       10.89      5.26 o 
   3   6   7        2.20        2.07      2.78 o 
   4   6   7        9.77        6.40      3.57 o 
   5   6   7       55.52       56.71      7.91 o 
   6   6   7        2.61        3.52      3.58 o 
   7   6   7        3.53        4.89      4.37 o 
   8   6   7       13.03       17.79      6.20 o 
   9   6   7        6.85        4.33      5.18 o 
  10   6   7        1.63       -3.42      7.78 o 
 -11   7   7        0.45        0.57      7.05 o 
 -10   7   7       54.97       64.58     20.87 o 
  -9   7   7        0.42       -2.32      5.81 o 
  -8   7   7       15.71        9.66      6.85 o 
  -7   7   7       28.55       26.80      8.76 o 
  -6   7   7       11.55        5.36      3.45 o 
  -5   7   7       45.83       44.08      6.88 o 
  -4   7   7        8.03        9.18      3.44 o 
  -3   7   7       39.14       47.12      5.81 o 
  -2   7   7        8.39        9.08      3.84 o 
  -1   7   7        0.70        4.20      3.69 o 
   0   7   7       12.16       12.91      5.77 o 
   1   7   7       24.62       20.32      7.00 o 
   2   7   7        0.11       -1.27      3.27 o 
   3   7   7        2.20        3.69      4.27 o 
   4   7   7       19.30       16.37      7.42 o 
   5   7   7        0.02        0.67      4.59 o 
   6   7   7        0.45       -0.14      4.43 o 
   7   7   7        1.73       -0.40      5.01 o 
   8   7   7       24.65       37.03     10.82 o 
   9   7   7        0.01        0.98      5.92 o 
 -10   8   7       19.91       36.37     12.49 o 
  -9   8   7       36.67       42.05     12.13 o 
  -8   8   7        0.01        2.83      6.36 o 
  -7   8   7        0.95       -0.70      4.10 o 
  -6   8   7       50.55       55.11      9.86 o 
  -5   8   7        8.68        6.35      3.63 o 
  -4   8   7       16.76       17.10      4.33 o 
  -3   8   7        0.03       -1.77      2.30 o 
  -2   8   7        0.70        0.11      2.49 o 
  -1   8   7        7.90        6.59      3.85 o 
   0   8   7        6.12        8.78      5.20 o 
   1   8   7       15.20       14.74      6.42 o 
   2   8   7        0.50       -1.19      4.51 o 
   3   8   7        1.42        0.90      5.56 o 
   4   8   7       12.21       15.39      7.71 o 
   5   8   7       10.45        9.90      6.68 o 
   6   8   7        1.11        0.15      5.95 o 
   7   8   7        2.97       -1.56      8.24 o 
   8   8   7        0.26       -6.27      6.27 o 
  -9   9   7        3.05        9.32      9.21 o 
  -8   9   7        0.35        2.27      6.40 o 
  -7   9   7        6.32        1.76      4.85 o 
  -6   9   7        7.60       10.22      5.81 o 
  -5   9   7        6.45        8.25      4.26 o 
  -4   9   7        0.82       -1.60      3.40 o 
  -3   9   7       15.09       18.70      5.62 o 
  -2   9   7       17.94       18.87      5.57 o 
  -1   9   7       10.63       12.08      5.15 o 
   0   9   7        4.46        2.61      5.67 o 
   1   9   7        0.14       -0.17      4.40 o 
   2   9   7        0.06       -4.26      4.26 o 
   3   9   7        2.87       -0.83      4.89 o 
   4   9   7        3.74        4.02      4.26 o 
   5   9   7        3.23        2.64      5.40 o 
   6   9   7       36.28       10.76     33.55 o 
   7   9   7        0.36        1.15      6.71 o 
  -6  10   7        6.82        6.35      8.13 o 
  -5  10   7        0.00       -1.85      6.43 o 
  -4  10   7       13.99       17.20      6.13 o 
  -3  10   7       11.36       10.69      4.77 o 
  -2  10   7        3.11        3.46      3.93 o 
  -1  10   7        5.59        0.73      4.58 o 
   0  10   7        4.12        4.86      5.29 o 
   1  10   7        9.07        6.24      5.89 o 
   2  10   7        5.12        3.20      5.49 o 
   3  10   7        1.13        1.23      5.42 o 
   4  10   7        0.03       -1.50      5.33 o 
 -14   0   8        0.00       -1.94      9.99 o 
 -13   0   8       12.67       10.07     10.37 o 
 -12   0   8       70.42       82.28     17.54 o 
 -11   0   8      648.51      793.60     49.99 o 
 -10   0   8        6.09       13.53      9.61 o 
  -9   0   8      931.41     1014.10     50.75 o 
  -8   0   8       48.31       61.63     13.07 o 
  -7   0   8       46.23       45.40     11.34 o 
  -6   0   8     1506.10     1681.75     54.29 o 
  -5   0   8      222.07      252.03     20.06 o 
  -4   0   8      627.46      724.43     31.19 o 
  -3   0   8        0.39       -2.40      2.87 o 
  -2   0   8     2528.52     3058.35     54.33 o 
  -1   0   8     5038.99     5553.46    209.43 o 
   0   0   8      611.37      644.57     26.87 o 
   1   0   8       13.37       13.64      2.67 o 
   2   0   8        5.44        4.52      2.26 o 
   3   0   8        0.34       -0.72      1.55 o 
   4   0   8        2.91        6.18      2.43 o 
   5   0   8      196.45      231.89     10.38 o 
   6   0   8        0.53        0.19      2.08 o 
   7   0   8       12.85       15.92      5.11 o 
   8   0   8       26.29       28.20     11.80 o 
   9   0   8       23.35       39.08     13.74 o 
  10   0   8        8.62       19.31     10.20 o 
  11   0   8        6.38       -2.78      5.06 o 
  12   0   8        7.23       -3.67      6.53 o 
 -14   1   8        0.41        0.33      7.11 o 
 -13   1   8        4.31        3.39      6.42 o 
 -12   1   8       31.74       30.94     12.79 o 
 -11   1   8      127.45      133.75     18.95 o 
 -10   1   8      761.02      830.47     34.41 o 
  -9   1   8        3.63        2.30      3.19 o 
  -8   1   8      111.64      105.95      8.94 o 
  -7   1   8       52.40       57.28      6.84 o 
  -6   1   8       12.35        6.12      2.99 o 
  -5   1   8      345.17      375.70     13.99 o 
  -4   1   8     1838.88     1936.15     29.69 o 
  -3   1   8        1.17        1.02      1.85 o 
  -2   1   8     4450.63     5239.35     59.35 o 
  -1   1   8      136.34      126.83      5.84 o 
   0   1   8       29.86       29.57      3.20 o 
   1   1   8        0.37        2.44      1.41 o 
   2   1   8      163.89      151.71      4.45 o 
   3   1   8       44.59       48.55      3.49 o 
   4   1   8        2.13        3.14      1.41 o 
   5   1   8       92.79       86.72      4.65 o 
   6   1   8        0.66        0.18      1.99 o 
   7   1   8        0.16       -2.04      2.51 o 
   8   1   8        0.15        1.61      3.06 o 
   9   1   8        0.71        0.36      4.23 o 
  10   1   8        0.32       -1.66      4.44 o 
  11   1   8        0.59       -0.41      4.23 o 
  12   1   8        1.55       -0.26      7.06 o 
 -14   2   8        8.47       19.64     10.36 o 
 -13   2   8       88.53       26.81     64.47 o 
 -12   2   8       14.54       19.79      8.74 o 
 -11   2   8      184.14      200.32     18.55 o 
 -10   2   8       21.93       20.40      7.87 o 
  -9   2   8       60.00       50.59      7.44 o 
  -8   2   8       85.30       90.69      8.42 o 
  -7   2   8      373.18      399.60     16.02 o 
  -6   2   8        2.13        0.08      1.93 o 
  -5   2   8        6.68       10.69      3.42 o 
  -4   2   8     1132.22     1277.52     24.75 o 
  -3   2   8      224.14      218.30      9.95 o 
  -2   2   8       22.71       23.49      3.63 o 
  -1   2   8        6.25        4.32      1.93 o 
   0   2   8       83.33       89.95      5.67 o 
   1   2   8      843.46      846.04     23.87 o 
   2   2   8       56.27       53.64      6.61 o 
   3   2   8       10.63        9.30      2.46 o 
   4   2   8        1.28        1.08      1.65 o 
   5   2   8       29.44       26.27      3.76 o 
   6   2   8        1.33       -0.53      2.08 o 
   7   2   8        6.01        6.86      3.02 o 
   8   2   8        5.27        7.60      3.94 o 
   9   2   8        0.41        2.91      3.93 o 
  10   2   8        0.05       -3.65      4.43 o 
  11   2   8        0.32       -0.57      4.67 o 
  12   2   8        1.81       -2.86     11.32 o 
 -14   3   8       10.69        2.40     10.64 o 
 -13   3   8       27.82        9.80     13.93 o 
 -12   3   8      258.99      291.44     33.17 o 
 -11   3   8       68.83      114.96     14.68 o 
 -10   3   8       20.12       22.68      8.07 o 
  -9   3   8      124.38      125.55     13.63 o 
  -8   3   8      173.41      173.17     11.30 o 
  -7   3   8        2.28        2.02      3.35 o 
  -6   3   8       80.64       92.93      8.16 o 
  -5   3   8        4.00        9.24      3.20 o 
  -4   3   8      206.27      175.96      9.91 o 
  -3   3   8      319.08      321.27     12.61 o 
  -2   3   8        0.13        0.76      1.77 o 
  -1   3   8       27.04       22.10      4.51 o 
   0   3   8     2056.28     2221.03     27.63 o 
   1   3   8      143.03      135.97     10.76 o 
   2   3   8      134.60      120.89     10.24 o 
   3   3   8        0.12        0.29      1.95 o 
   4   3   8        3.25        3.75      2.03 o 
   5   3   8       26.25       32.68      5.25 o 
   6   3   8       23.15       22.16      4.71 o 
   7   3   8       17.35       17.46      4.33 o 
   8   3   8        8.91        7.49      4.22 o 
   9   3   8        2.75        2.17      4.11 o 
  10   3   8        0.20       -3.43      3.92 o 
  11   3   8        1.64        3.71      5.40 o 
  12   3   8       13.08       14.98      9.27 o 
 -13   4   8       60.29       37.11     46.96 o 
 -12   4   8        2.45       -3.36      5.24 o 
 -11   4   8       33.11       45.65     11.95 o 
 -10   4   8        0.84        2.81      5.46 o 
  -9   4   8        4.56        2.41      4.75 o 
  -8   4   8        0.52       -1.70      2.44 o 
  -7   4   8       20.10       22.86      5.34 o 
  -6   4   8        9.36        8.33      3.76 o 
  -5   4   8        4.07        2.89      2.89 o 
  -4   4   8      117.93      125.43      9.08 o 
  -3   4   8       35.67       42.41      5.15 o 
  -2   4   8       26.15       26.29      4.30 o 
  -1   4   8      141.15      136.59      9.75 o 
   0   4   8      214.52      219.64     14.40 o 
   1   4   8        2.41        6.18      3.77 o 
   2   4   8        6.89        6.26      3.04 o 
   3   4   8      156.19      154.88     10.09 o 
   4   4   8       24.29       18.57      4.16 o 
   5   4   8       40.62       38.45      5.74 o 
   6   4   8        3.99        3.98      2.80 o 
   7   4   8       14.42       13.71      3.97 o 
   8   4   8        4.34        7.38      3.75 o 
   9   4   8       31.90       42.21      8.32 o 
  10   4   8        0.01        1.54      4.43 o 
  11   4   8       10.08       14.82      6.44 o 
 -13   5   8       48.79       28.27     31.32 o 
 -12   5   8       11.01        5.78      6.21 o 
 -11   5   8       13.46       15.67      8.63 o 
 -10   5   8       12.74       22.29      8.30 o 
  -9   5   8       38.38       34.89     16.63 o 
  -8   5   8       32.02       32.50      8.87 o 
  -7   5   8      120.25      133.95     10.56 o 
  -6   5   8        0.36        2.30      3.14 o 
  -5   5   8       17.71       18.55      5.02 o 
  -4   5   8       65.11       62.46      7.23 o 
  -3   5   8        1.25        0.30      2.01 o 
  -2   5   8        0.84        1.09      1.86 o 
  -1   5   8      162.80      163.34      9.56 o 
   0   5   8       41.12       36.26      7.92 o 
   1   5   8        5.45        5.54      2.97 o 
   2   5   8      296.29      329.51     19.45 o 
   3   5   8       21.26       25.10      5.56 o 
   4   5   8        0.51        3.60      2.67 o 
   5   5   8        0.00       -1.36      2.45 o 
   6   5   8        0.44        1.04      2.73 o 
   7   5   8        2.64        1.82      2.94 o 
   8   5   8       17.75       18.33      5.25 o 
   9   5   8        0.80       -0.83      4.57 o 
  10   5   8        0.64       -1.58      4.70 o 
  11   5   8        0.43       -3.05      5.34 o 
 -12   6   8        0.31        4.49      7.79 o 
 -11   6   8        3.07        3.07      5.62 o 
 -10   6   8        5.53        6.24      6.78 o 
  -9   6   8       40.77       48.77     11.57 o 
  -8   6   8       10.43       14.78      6.82 o 
  -7   6   8        0.03        2.29      3.20 o 
  -6   6   8       10.68        9.60      4.46 o 
  -5   6   8        0.70       -0.32      2.38 o 
  -4   6   8      154.65      145.30      9.51 o 
  -3   6   8       66.34       61.34      6.37 o 
  -2   6   8        1.05        1.38      2.27 o 
  -1   6   8        6.33        7.21      4.54 o 
   0   6   8        9.71        6.04      4.57 o 
   1   6   8       58.97       52.85      9.39 o 
   2   6   8        5.65       10.14      5.54 o 
   3   6   8       32.63       37.81      9.31 o 
   4   6   8        0.00        2.71      3.34 o 
   5   6   8       32.01       28.47      6.57 o 
   6   6   8       14.28       12.38      5.17 o 
   7   6   8        2.78        4.13      4.24 o 
   8   6   8        0.00        3.40      4.66 o 
   9   6   8        0.68        1.25      4.74 o 
  10   6   8        9.08       14.87      8.94 o 
 -11   7   8       23.32       34.90     12.72 o 
 -10   7   8        5.03        0.38      7.11 o 
  -9   7   8        1.13       10.72      7.54 o 
  -8   7   8       10.87        3.90      6.28 o 
  -7   7   8        2.77        5.79      6.43 o 
  -6   7   8       16.78       15.56      5.41 o 
  -5   7   8       31.88       34.82      7.20 o 
  -4   7   8       35.82       40.55      6.75 o 
  -3   7   8       13.28       10.84      4.07 o 
  -2   7   8       42.00       40.11      7.87 o 
  -1   7   8       16.01       13.57      5.93 o 
   0   7   8       19.79       18.01      6.68 o 
   1   7   8        1.03        0.19      3.37 o 
   2   7   8        3.13        4.07      4.73 o 
   3   7   8        4.44       -1.63      4.14 o 
   4   7   8       60.11       55.51     11.85 o 
   5   7   8        0.04       -2.43      4.32 o 
   6   7   8        3.69        6.96      6.41 o 
   7   7   8       15.69       23.64      8.67 o 
   8   7   8       29.19       40.61     11.56 o 
   9   7   8        1.12        1.87      6.85 o 
 -10   8   8        0.25       -1.48      7.96 o 
  -9   8   8       15.67       25.29     10.15 o 
  -8   8   8        0.03       -6.07      6.07 o 
  -7   8   8        5.34        5.14      6.51 o 
  -6   8   8       42.25       46.90      8.82 o 
  -5   8   8        6.03        4.24      4.02 o 
  -4   8   8        6.74        5.65      4.41 o 
  -3   8   8       42.91       56.37      9.16 o 
  -2   8   8        7.33        1.40      3.55 o 
  -1   8   8        0.07       -1.27      3.80 o 
   0   8   8       34.31       35.03      9.62 o 
   1   8   8       15.40        8.79      5.01 o 
   2   8   8        0.63       -0.02      4.41 o 
   3   8   8       27.58       21.84      9.13 o 
   4   8   8        2.86        5.10      6.66 o 
   5   8   8        5.81        9.23      6.64 o 
   6   8   8        0.19        0.83      4.58 o 
   7   8   8       16.70       16.61      8.74 o 
   8   8   8       14.19       28.19     11.17 o 
  -8   9   8        0.26       -3.90      6.74 o 
  -7   9   8        0.93       -1.05      7.13 o 
  -6   9   8        9.15       10.58     12.86 o 
  -5   9   8        0.51        2.91      7.42 o 
  -4   9   8       22.99       27.09      7.59 o 
  -3   9   8       51.04       56.10     10.22 o 
  -2   9   8       19.17       25.34      7.35 o 
  -1   9   8       25.32       18.97      7.71 o 
   0   9   8        6.88        9.57      6.18 o 
   1   9   8        0.44       -3.54      4.19 o 
   2   9   8        0.05        1.13      4.90 o 
   3   9   8        0.15        0.00      3.98 o 
   4   9   8        2.53        1.27      5.16 o 
   5   9   8        2.61       -1.39      5.47 o 
   6   9   8        0.34       -1.62      6.39 o 
  -6  10   8        2.96       15.43     17.75 o 
  -5  10   8        0.78       17.37     17.32 o 
  -4  10   8        0.62        3.81      5.24 o 
  -3  10   8        0.96       -2.29      4.48 o 
  -2  10   8       23.39       24.52      7.85 o 
  -1  10   8       21.68       18.29     11.17 o 
   0  10   8        0.63        1.48      4.82 o 
   1  10   8        1.95        7.29      6.26 o 
   2  10   8        0.00       -1.81      5.17 o 
   3  10   8        6.24        2.21      7.50 o 
   4  10   8        1.37        3.36      6.54 o 
 -14   1   9        0.40        2.39      7.26 o 
 -13   1   9       18.32        9.91     12.50 o 
 -12   1   9        0.27        1.68      5.35 o 
 -11   1   9       93.26      107.75     14.20 o 
 -10   1   9      706.89      823.66     26.25 o 
  -9   1   9     1353.42     1593.36     35.02 o 
  -8   1   9      833.28      896.98     25.42 o 
  -7   1   9     1204.36     1250.58     36.89 o 
  -6   1   9       22.29       12.36      4.09 o 
  -5   1   9      509.57      549.97     19.58 o 
  -4   1   9      508.45      615.51     17.57 o 
  -3   1   9      267.80      308.89     12.01 o 
  -2   1   9       22.39       22.31      4.19 o 
  -1   1   9      157.49      174.96      8.34 o 
   0   1   9        1.93       -0.43      1.52 o 
   1   1   9       12.57       12.56      2.40 o 
   2   1   9       10.98        8.07      2.06 o 
   3   1   9      200.79      207.33      6.86 o 
   4   1   9      132.16      145.64      6.97 o 
   5   1   9       29.19       24.39      3.67 o 
   6   1   9       17.92       17.97      3.96 o 
   7   1   9        0.72        1.69      2.91 o 
   8   1   9        5.12        0.05      4.20 o 
   9   1   9        1.08        4.14      4.80 o 
  10   1   9        0.12       -3.13      4.99 o 
  11   1   9        0.70        0.73      5.07 o 
  12   1   9        0.61       -6.89      6.89 o 
 -14   2   9        6.38        3.52      6.08 o 
 -13   2   9      131.91       60.81    106.94 o 
 -12   2   9      102.38      139.84     17.15 o 
 -11   2   9        6.49        8.88      6.48 o 
 -10   2   9        0.02       -1.48      3.80 o 
  -9   2   9      472.19      528.14     20.48 o 
  -8   2   9      504.76      553.34     20.22 o 
  -7   2   9       56.53       54.57      7.21 o 
  -6   2   9      198.84      227.38     12.27 o 
  -5   2   9       24.44       26.04      5.20 o 
  -4   2   9      133.23      123.07      8.43 o 
  -3   2   9       21.89       28.29      4.58 o 
  -2   2   9       53.32       31.33      4.71 o 
  -1   2   9      128.89      138.56      6.55 o 
   0   2   9     2522.36     2999.89     69.55 o 
   1   2   9      312.17      296.54     14.87 o 
   2   2   9       74.82       86.98      8.44 o 
   3   2   9       29.59       38.29      4.48 o 
   4   2   9        5.65        5.35      2.33 o 
   5   2   9        8.34        7.41      2.85 o 
   6   2   9        2.82       -0.79      2.35 o 
   7   2   9       63.82       68.07      7.00 o 
   8   2   9        0.01        1.09      3.43 o 
   9   2   9        0.05       -1.23      4.39 o 
  10   2   9        2.02       -0.90      4.97 o 
  11   2   9        2.66        0.20      5.24 o 
 -14   3   9       15.88        3.99     16.86 o 
 -13   3   9      104.32       34.40     69.91 o 
 -12   3   9      243.66      291.57     34.31 o 
 -11   3   9       49.99       42.30     11.34 o 
 -10   3   9       50.81       58.55     12.08 o 
  -9   3   9        4.54        0.04      4.00 o 
  -8   3   9        3.77        5.71      3.60 o 
  -7   3   9      385.42      453.35     18.02 o 
  -6   3   9     1078.53     1109.60     26.91 o 
  -5   3   9      316.68      322.42     14.21 o 
  -4   3   9      164.40      174.93     10.34 o 
  -3   3   9       52.20       45.94      5.70 o 
  -2   3   9      520.39      557.89     14.13 o 
  -1   3   9      114.90      131.79      6.74 o 
   0   3   9      169.48      195.17     13.15 o 
   1   3   9      364.79      377.99     18.15 o 
   2   3   9       85.50       86.83      9.12 o 
   3   3   9       18.34       17.63      4.48 o 
   4   3   9        2.75        3.40      2.36 o 
   5   3   9        3.00        5.18      2.72 o 
   6   3   9        3.64        4.13      2.83 o 
   7   3   9        0.79        0.94      2.74 o 
   8   3   9        1.37       -2.96      3.31 o 
   9   3   9        0.63       -1.81      3.56 o 
  10   3   9        6.31        7.10      5.97 o 
  11   3   9       11.38       24.44      9.37 o 
 -13   4   9        0.86       -0.62      6.31 o 
 -12   4   9        0.15       -1.74      5.38 o 
 -11   4   9        5.76       10.40      6.86 o 
 -10   4   9       26.81       40.92     10.56 o 
  -9   4   9       19.67       18.18      7.78 o 
  -8   4   9       45.50       51.74      7.70 o 
  -7   4   9      240.93      271.94     14.45 o 
  -6   4   9      225.78      235.09     13.23 o 
  -5   4   9       11.64       17.39      4.70 o 
  -4   4   9       95.09      102.18      8.71 o 
  -3   4   9        8.37        3.71      2.64 o 
  -2   4   9      935.12      927.17     19.23 o 
  -1   4   9       11.62       12.46      3.97 o 
   0   4   9       57.85       41.39      7.63 o 
   1   4   9       11.97        8.64      4.46 o 
   2   4   9      503.05      535.74     18.35 o 
   3   4   9      290.27      289.46     14.12 o 
   4   4   9        1.82        1.42      2.62 o 
   5   4   9       16.95       17.49      4.22 o 
   6   4   9        3.49        3.16      2.84 o 
   7   4   9        1.63        1.86      2.93 o 
   8   4   9        0.00       -0.58      2.97 o 
   9   4   9        4.35        3.39      4.42 o 
  10   4   9        0.04       -1.89      4.60 o 
  11   4   9        0.43       -3.37      6.65 o 
 -13   5   9        0.26       -1.06      7.16 o 
 -12   5   9       59.83       23.87     36.78 o 
 -11   5   9        4.14        8.77      7.57 o 
 -10   5   9        0.41        4.64      5.76 o 
  -9   5   9       14.86       16.29      7.72 o 
  -8   5   9        8.22       12.44      4.57 o 
  -7   5   9      116.32      126.68     10.56 o 
  -6   5   9       89.87       85.81      9.01 o 
  -5   5   9      129.59      146.85     10.88 o 
  -4   5   9      737.54      857.53     24.24 o 
  -3   5   9      147.86      163.01      9.32 o 
  -2   5   9        0.58        1.24      1.99 o 
  -1   5   9       17.92       11.50      4.92 o 
   0   5   9        0.71       -0.22      2.88 o 
   1   5   9       47.53       54.55      6.52 o 
   2   5   9      132.57      137.61     10.17 o 
   3   5   9        4.22        1.66      2.94 o 
   4   5   9        0.60        0.82      2.73 o 
   5   5   9       77.44       88.14      8.00 o 
   6   5   9        1.09        0.80      3.02 o 
   7   5   9        0.44       -0.67      3.02 o 
   8   5   9        0.24        2.00      3.59 o 
   9   5   9       21.73       31.17      7.98 o 
  10   5   9        8.30        5.93      5.76 o 
 -12   6   9        6.50        0.13      7.41 o 
 -11   6   9        0.33        7.09      7.54 o 
 -10   6   9        1.98       -1.01      6.14 o 
  -9   6   9        1.45        2.95      6.05 o 
  -8   6   9       19.41       22.44      8.53 o 
  -7   6   9        1.68        3.04      3.00 o 
  -6   6   9       17.55       19.75      5.77 o 
  -5   6   9        4.18        1.96      3.86 o 
  -4   6   9       26.30       28.31      5.29 o 
  -3   6   9       54.70       58.22      6.39 o 
  -2   6   9       13.27       18.76      5.22 o 
  -1   6   9       62.02       60.70      9.23 o 
   0   6   9       26.61       34.33     10.29 o 
   1   6   9        0.55        0.42      3.44 o 
   2   6   9      282.56      282.83     20.03 o 
   3   6   9        3.53        0.49      4.15 o 
   4   6   9       91.19       75.80      8.95 o 
   5   6   9      142.49      147.60     12.39 o 
   6   6   9       12.41       18.09      5.89 o 
   7   6   9        6.17       10.89      5.44 o 
   8   6   9        0.47        2.05      5.46 o 
   9   6   9        0.16       -1.28      6.50 o 
 -11   7   9        9.86        4.72     12.71 o 
 -10   7   9        4.52        7.71      7.46 o 
  -9   7   9        0.26        0.91      6.39 o 
  -8   7   9        9.05       10.30      7.10 o 
  -7   7   9        2.12       -0.25      5.38 o 
  -6   7   9       16.94       15.02      5.33 o 
  -5   7   9       22.83       26.39      6.33 o 
  -4   7   9        1.97        1.43      3.01 o 
  -3   7   9       20.76       21.00      6.45 o 
  -2   7   9       22.89       23.61      6.33 o 
  -1   7   9       64.22       74.05     10.88 o 
   0   7   9        7.28        6.72      5.05 o 
   1   7   9      126.86      140.47     14.95 o 
   2   7   9        1.04        5.49      5.19 o 
   3   7   9        2.20        1.80      4.28 o 
   4   7   9       77.85       85.59     12.54 o 
   5   7   9        1.27        5.62      6.13 o 
   6   7   9        0.17        1.54      5.52 o 
   7   7   9        1.64        0.98      6.20 o 
   8   7   9        0.52        3.48      5.68 o 
 -10   8   9        0.67       -0.60      8.64 o 
  -9   8   9        5.02        6.63      7.80 o 
  -8   8   9        0.81       -0.38      6.86 o 
  -7   8   9       20.90       24.56      9.74 o 
  -6   8   9       39.01       38.96      8.52 o 
  -5   8   9       10.61        9.28      5.79 o 
  -4   8   9        0.03       -2.01      3.25 o 
  -3   8   9       20.93       28.57      7.70 o 
  -2   8   9      112.77      115.39     11.72 o 
  -1   8   9       34.05       38.85     10.48 o 
   0   8   9       46.09       48.87     11.14 o 
   1   8   9        7.99        6.39      5.37 o 
   2   8   9        1.04        0.16      4.26 o 
   3   8   9        0.65       -0.87      4.84 o 
   4   8   9        9.94        4.34      6.38 o 
   5   8   9        7.17       13.54     15.17 o 
   6   8   9       24.52        7.33     25.29 o 
   7   8   9       23.37       22.24     10.59 o 
  -8   9   9       16.32       15.17     16.10 o 
  -7   9   9        2.43       15.43     15.30 o 
  -6   9   9        4.76       11.97     14.42 o 
  -5   9   9        0.84        5.43      6.24 o 
  -4   9   9        0.72       -2.92      3.78 o 
  -3   9   9        0.20       -0.81      4.15 o 
  -2   9   9        0.02        0.78      3.88 o 
  -1   9   9       33.20       13.81     15.30 o 
   0   9   9        1.04        1.04      5.04 o 
   1   9   9        1.43        2.88      6.83 o 
   2   9   9        5.96       -0.30      4.57 o 
   3   9   9       11.43        5.35      8.05 o 
   4   9   9        0.35       -2.59      5.25 o 
   5   9   9       23.10       17.46     20.38 o 
  -5  10   9        0.15        7.71     14.71 o 
  -4  10   9       47.63       56.47     11.54 o 
  -3  10   9        4.28        0.38      5.46 o 
  -2  10   9       16.22       21.94      8.32 o 
  -1  10   9        0.66       -0.01      4.75 o 
   0  10   9       10.93       10.03      7.50 o 
   1  10   9        0.79       -3.75      5.11 o 
   2  10   9        5.22        6.83      7.92 o 
   3  10   9        1.56       -5.88      5.88 o 
 -14   0  10        3.39        1.81      9.95 o 
 -13   0  10       67.16        1.01      5.99 o 
 -12   0  10       67.64       77.01     18.55 o 
 -11   0  10       56.29       71.79     17.70 o 
 -10   0  10      994.94     1238.18     60.74 o 
  -9   0  10       13.08       10.20      7.84 o 
  -8   0  10     1804.05     2061.20     70.23 o 
  -7   0  10       57.95       69.47     14.33 o 
  -6   0  10       44.81       32.75     10.96 o 
  -5   0  10      302.88      285.08     22.76 o 
  -4   0  10      143.14      173.71     16.95 o 
  -3   0  10        0.30        3.80      3.17 o 
  -2   0  10      189.70      203.56     12.17 o 
  -1   0  10       59.08       48.10      6.49 o 
   0   0  10      532.01      646.56     37.73 o 
   1   0  10       92.54       85.52      5.90 o 
   2   0  10       67.23       85.86     12.39 o 
   3   0  10        0.23        0.09      4.03 o 
   4   0  10        0.41        0.95      1.95 o 
   5   0  10        0.08       -1.88      2.45 o 
   6   0  10        0.80        0.21      5.06 o 
   7   0  10       68.17       68.92     15.34 o 
   8   0  10       38.87       39.96     13.49 o 
   9   0  10        3.16        1.43      7.25 o 
  10   0  10       10.13       -5.35      5.35 o 
  11   0  10        0.01       -4.05      7.17 o 
 -14   1  10        1.01        2.91      6.43 o 
 -13   1  10       44.90       16.52     43.50 o 
 -12   1  10        0.41        4.24      6.60 o 
 -11   1  10      606.11      761.90     35.63 o 
 -10   1  10       27.95       22.73      6.12 o 
  -9   1  10      561.78      596.99     22.31 o 
  -8   1  10     1095.32     1252.14     30.85 o 
  -7   1  10      379.90      446.86     17.90 o 
  -6   1  10      349.19      385.82     18.96 o 
  -5   1  10       26.75       20.66      4.83 o 
  -4   1  10       62.84       59.96      6.44 o 
  -3   1  10      182.67      179.95      9.67 o 
  -2   1  10      228.75      264.90     11.09 o 
  -1   1  10      398.40      388.83     12.47 o 
   0   1  10      443.07      443.42     10.13 o 
   1   1  10       62.73       60.85      5.16 o 
   2   1  10      457.10      427.20     14.36 o 
   3   1  10       46.84       43.20      5.10 o 
   4   1  10        6.56        4.34      2.41 o 
   5   1  10       56.78       55.95      5.05 o 
   6   1  10        0.08       -0.05      2.72 o 
   7   1  10       31.36       43.54     10.15 o 
   8   1  10       17.57       27.33      8.70 o 
   9   1  10        6.97        8.70      6.64 o 
  10   1  10        1.00        3.05      5.64 o 
  11   1  10        8.93       -1.44      5.34 o 
 -14   2  10       63.47       24.14     52.61 o 
 -13   2  10        7.01       -0.48      5.62 o 
 -12   2  10      116.72      149.77     24.87 o 
 -11   2  10       37.11       38.32     10.37 o 
 -10   2  10       64.34       71.82     12.22 o 
  -9   2  10        1.62        4.57      3.91 o 
  -8   2  10      409.12      453.02     18.92 o 
  -7   2  10       32.24       28.04      6.06 o 
  -6   2  10      521.36      583.65     19.75 o 
  -5   2  10       25.40       25.37      5.31 o 
  -4   2  10      150.18      149.80      9.54 o 
  -3   2  10       86.30       73.46      6.88 o 
  -2   2  10      135.17      145.37      8.53 o 
  -1   2  10       34.05       32.09      4.01 o 
   0   2  10      275.94      261.22     11.81 o 
   1   2  10        1.13        1.65      2.63 o 
   2   2  10        8.52       10.29      3.24 o 
   3   2  10        6.62        5.37      2.89 o 
   4   2  10        0.58        0.73      2.10 o 
   5   2  10       41.94       41.97      5.44 o 
   6   2  10       36.49       31.15      5.43 o 
   7   2  10        0.02        1.04      3.31 o 
   8   2  10       15.68        4.42      5.06 o 
   9   2  10        5.15        7.90      6.47 o 
  10   2  10        0.50        3.08      4.58 o 
  11   2  10        0.22       -4.24      5.83 o 
 -14   3  10        5.84        3.73     14.54 o 
 -13   3  10       95.00       25.08     54.04 o 
 -12   3  10        1.21       -2.38      6.03 o 
 -11   3  10        0.50       -2.58      6.01 o 
 -10   3  10      151.22      179.90     17.94 o 
  -9   3  10        0.45        0.23      2.80 o 
  -8   3  10       58.18       70.10      8.41 o 
  -7   3  10     1457.39     1640.48     34.87 o 
  -6   3  10      580.26      598.45     20.43 o 
  -5   3  10      977.89     1035.48     25.77 o 
  -4   3  10        3.45        5.42      3.32 o 
  -3   3  10       48.88       43.63      5.80 o 
  -2   3  10        0.02       -0.68      1.88 o 
  -1   3  10       71.48       82.77      5.80 o 
   0   3  10      117.37       99.13      9.87 o 
   1   3  10       41.04       48.63      7.47 o 
   2   3  10        9.30       12.75      4.85 o 
   3   3  10        1.48        1.71      2.45 o 
   4   3  10       59.89       72.81      6.46 o 
   5   3  10      124.97      124.43      8.67 o 
   6   3  10       56.00       69.34      7.14 o 
   7   3  10       80.01       83.74      7.96 o 
   8   3  10        9.86       13.85      5.61 o 
   9   3  10        0.07        2.91      5.40 o 
  10   3  10        0.49        0.10      5.87 o 
  11   3  10        5.80       11.70      8.60 o 
 -13   4  10        0.14       -2.46      6.14 o 
 -12   4  10        1.36        2.29      5.40 o 
 -11   4  10        2.64        2.63      6.51 o 
 -10   4  10       13.14       11.63      6.16 o 
  -9   4  10       24.31       18.30      7.61 o 
  -8   4  10       48.88       42.79      7.41 o 
  -7   4  10        1.06       -0.17      2.53 o 
  -6   4  10      235.17      244.80     13.89 o 
  -5   4  10        2.06        3.39      3.28 o 
  -4   4  10      637.79      758.30     22.20 o 
  -3   4  10       13.81        9.12      3.04 o 
  -2   4  10      656.77      694.98     17.11 o 
  -1   4  10        1.48       -0.09      2.80 o 
   0   4  10       29.33       20.43      5.94 o 
   1   4  10       64.74       66.43     13.72 o 
   2   4  10      448.32      461.34     17.79 o 
   3   4  10        3.41        3.97      3.20 o 
   4   4  10      105.29      108.23      9.68 o 
   5   4  10       11.74       11.23      4.43 o 
   6   4  10       24.15       19.45      4.97 o 
   7   4  10        1.34        1.23      3.23 o 
   8   4  10        0.74       -0.75      3.87 o 
   9   4  10        2.59       -0.19      4.40 o 
  10   4  10        1.23        3.26      6.31 o 
 -12   5  10        1.13       -1.47      6.47 o 
 -11   5  10        9.43       20.58      8.94 o 
 -10   5  10        6.70        9.94      9.10 o 
  -9   5  10        0.02       -2.68      8.33 o 
  -8   5  10        1.02        0.64      3.29 o 
  -7   5  10        5.66        5.18      3.76 o 
  -6   5  10      197.24      222.91     13.71 o 
  -5   5  10      225.28      226.96     13.57 o 
  -4   5  10      154.92      147.33     10.94 o 
  -3   5  10      494.96      536.81     16.81 o 
  -2   5  10       35.79       35.85      6.79 o 
  -1   5  10       28.38       14.21      7.21 o 
   0   5  10      124.95      116.62     12.21 o 
   1   5  10       40.16       29.18      5.91 o 
   2   5  10        2.85        6.36      3.61 o 
   3   5  10      189.10      195.05     12.66 o 
   4   5  10       14.09       16.94      4.60 o 
   5   5  10        1.12       -0.48      2.87 o 
   6   5  10        7.23        6.85      3.54 o 
   7   5  10        0.03       -0.92      3.37 o 
   8   5  10        4.31        3.84      4.07 o 
   9   5  10        4.77        6.25      6.12 o 
  10   5  10        1.14        2.77      6.89 o 
 -12   6  10        0.04       -2.98      8.85 o 
 -11   6  10        2.40       12.82      9.32 o 
 -10   6  10       34.15       51.32     13.26 o 
  -9   6  10        2.91        7.32      6.55 o 
  -8   6  10        0.00       -4.92      4.96 o 
  -7   6  10        0.40        0.38      3.49 o 
  -6   6  10        0.10       -0.52      3.00 o 
  -5   6  10       68.94       74.87      8.67 o 
  -4   6  10        5.11        5.40      5.03 o 
  -3   6  10        2.85        4.25      3.61 o 
  -2   6  10      500.74      531.06     28.90 o 
  -1   6  10       32.45       30.47      8.30 o 
   0   6  10      353.39      386.94     23.04 o 
   1   6  10       10.83       10.79      5.75 o 
   2   6  10       96.31       87.18     12.09 o 
   3   6  10       23.18       18.11     12.84 o 
   4   6  10       58.06       75.67      9.41 o 
   5   6  10       15.38       12.23      5.02 o 
   6   6  10        1.49       -3.78      4.08 o 
   7   6  10        0.70        2.36      4.42 o 
   8   6  10        2.83        7.27      5.53 o 
   9   6  10        2.89        4.07      7.67 o 
 -11   7  10       16.34       16.49     10.91 o 
 -10   7  10       25.67       35.65     11.16 o 
  -9   7  10        0.93       -1.54      6.42 o 
  -8   7  10       38.32       55.97     12.93 o 
  -7   7  10      171.83      216.17     15.30 o 
  -6   7  10       15.65       12.39      4.98 o 
  -5   7  10        1.75        7.65      5.30 o 
  -4   7  10        1.95        4.34      3.90 o 
  -3   7  10      349.60      402.35     20.37 o 
  -2   7  10       98.88      113.64     11.12 o 
  -1   7  10      159.76      179.32     16.97 o 
   0   7  10       47.98       50.23      9.88 o 
   1   7  10      170.08      202.88     18.33 o 
   2   7  10        1.11        0.28      4.66 o 
   3   7  10       29.23       27.38      9.01 o 
   4   7  10        3.18        3.35      5.29 o 
   5   7  10        1.54       -0.60      4.82 o 
   6   7  10        0.42        0.20      5.32 o 
   7   7  10       47.01       68.08     13.24 o 
   8   7  10        3.13        0.86     10.03 o 
  -9   8  10        7.99       10.74      9.25 o 
  -8   8  10        1.48        4.01      7.30 o 
  -7   8  10       27.05       43.71     18.97 o 
  -6   8  10      108.36      136.77     16.79 o 
  -5   8  10        1.17        2.99      5.39 o 
  -4   8  10        1.13       -1.85      3.57 o 
  -3   8  10        0.40       -3.35      3.35 o 
  -2   8  10        2.37       -0.28      2.96 o 
  -1   8  10        2.81        3.16      6.62 o 
   0   8  10      205.01      256.63     21.26 o 
   1   8  10        3.05        7.85      5.34 o 
   2   8  10       12.23       18.60      8.47 o 
   3   8  10        0.38        0.64      5.12 o 
   4   8  10        3.02        0.82      4.24 o 
   5   8  10        0.08        2.08      5.95 o 
   6   8  10       24.03       19.54      9.54 o 
  -7   9  10        8.32       16.86     16.61 o 
  -6   9  10        1.18       -3.79     11.93 o 
  -5   9  10        0.54        2.48      6.85 o 
  -4   9  10        7.95       12.72      6.18 o 
  -3   9  10        4.26        9.49      5.48 o 
  -2   9  10       11.68        7.50      5.78 o 
  -1   9  10      189.64       46.03     73.67 o 
   0   9  10        2.24        6.37      6.13 o 
   1   9  10       38.45       39.35     11.13 o 
   2   9  10        8.37       12.98      8.15 o 
   3   9  10        0.10       -0.68      6.13 o 
   4   9  10        8.35        3.09      5.98 o 
  -4  10  10        4.89       10.11      6.68 o 
  -3  10  10        0.77        1.37      5.41 o 
  -2  10  10        2.01        0.02      4.88 o 
  -1  10  10        0.61        0.24      5.61 o 
   0  10  10       30.83       12.53     13.68 o 
   1  10  10        0.21        2.94      6.41 o 
 -14   1  11        7.44        2.87      7.00 o 
 -13   1  11        4.77        4.17      5.15 o 
 -12   1  11       12.45       13.65      7.19 o 
 -11   1  11       95.16       92.00     13.45 o 
 -10   1  11       27.67       25.40      6.46 o 
  -9   1  11      230.51      275.76     15.73 o 
  -8   1  11      222.55      278.75     15.28 o 
  -7   1  11       14.48       12.52      4.41 o 
  -6   1  11      191.44      195.87     13.60 o 
  -5   1  11      214.70      254.85     13.03 o 
  -4   1  11      147.16      156.79      9.93 o 
  -3   1  11       77.19       89.35      7.53 o 
  -2   1  11      332.18      334.15     12.90 o 
  -1   1  11        6.99       15.33      3.79 o 
   0   1  11      162.02      160.49      6.74 o 
   1   1  11        2.59        3.88      2.12 o 
   2   1  11       14.96       16.01      3.93 o 
   3   1  11       81.34       87.66      7.29 o 
   4   1  11       31.99       36.76      5.08 o 
   5   1  11       28.08       35.25      5.47 o 
   6   1  11        0.63        0.65      3.06 o 
   7   1  11      136.44      168.60     16.88 o 
   8   1  11       46.91       65.02     12.46 o 
   9   1  11       50.18       52.18     17.62 o 
  10   1  11       25.28        9.91     14.90 o 
  11   1  11        1.09       -5.61      5.61 o 
 -14   2  11       14.65       15.55     25.88 o 
 -13   2  11        0.49       -0.25      5.61 o 
 -12   2  11        6.37       -0.33      4.94 o 
 -11   2  11       15.28       30.80      9.29 o 
 -10   2  11       38.58       36.42      7.46 o 
  -9   2  11       19.85       15.44      5.08 o 
  -8   2  11       24.08       35.80      6.99 o 
  -7   2  11      393.79      441.23     18.62 o 
  -6   2  11     1212.52     1335.24     30.60 o 
  -5   2  11       17.65       10.27      3.83 o 
  -4   2  11      390.21      457.36     16.65 o 
  -3   2  11      348.73      367.51     14.37 o 
  -2   2  11       92.98       99.70      7.62 o 
  -1   2  11      382.30      379.04     11.31 o 
   0   2  11      217.13      199.07     10.79 o 
   1   2  11       14.18        7.08      3.60 o 
   2   2  11       73.80       65.49      6.60 o 
   3   2  11      211.61      217.00     11.51 o 
   4   2  11        5.24        7.61      3.07 o 
   5   2  11       27.82       27.32      5.07 o 
   6   2  11       23.01       18.66      6.78 o 
   7   2  11       66.24       87.15     12.57 o 
   8   2  11       28.20       33.98      9.85 o 
   9   2  11       54.41       87.17     19.56 o 
  10   2  11        0.47       -0.12      5.56 o 
 -13   3  11       83.61       17.07     50.35 o 
 -12   3  11        7.81        6.42      6.85 o 
 -11   3  11        1.89        1.81      6.20 o 
 -10   3  11       39.01       50.44     11.85 o 
  -9   3  11        2.32       -0.44      2.79 o 
  -8   3  11        1.97        3.00      3.63 o 
  -7   3  11      593.28      665.67     22.93 o 
  -6   3  11      126.83      137.77     10.67 o 
  -5   3  11      102.32      111.46      9.22 o 
  -4   3  11      363.66      395.75     15.93 o 
  -3   3  11       14.30       16.59      4.34 o 
  -2   3  11        2.70        2.78      2.48 o 
  -1   3  11      117.01      136.15      9.93 o 
   0   3  11      229.38      222.21     12.28 o 
   1   3  11      243.22      235.10     15.54 o 
   2   3  11       22.01       18.34      5.63 o 
   3   3  11        0.00       -1.35      2.00 o 
   4   3  11       76.24       74.46      6.70 o 
   5   3  11      168.32      193.34     11.15 o 
   6   3  11       28.82       30.59      5.90 o 
   7   3  11        0.13        1.15      3.64 o 
   8   3  11        0.01       -1.27      4.50 o 
   9   3  11        0.12        3.47      5.82 o 
  10   3  11        0.78       -1.38      6.13 o 
 -13   4  11        0.59       -3.41      6.28 o 
 -12   4  11       55.43       19.19     40.51 o 
 -11   4  11        3.85        7.16      7.18 o 
 -10   4  11        2.33        4.67      6.21 o 
  -9   4  11      152.34      202.80     14.14 o 
  -8   4  11       12.14       10.21      4.75 o 
  -7   4  11       46.76       47.91      7.46 o 
  -6   4  11      472.35      522.32     20.42 o 
  -5   4  11      434.38      500.34     21.11 o 
  -4   4  11      610.08      665.20     29.11 o 
  -3   4  11      377.63      403.76     16.10 o 
  -2   4  11      497.02      579.02     20.95 o 
  -1   4  11       80.08       82.83      8.48 o 
   0   4  11        7.45        7.81      4.36 o 
   1   4  11      102.24      108.20     11.51 o 
   2   4  11        0.74        0.51      2.67 o 
   3   4  11       54.09       49.75      7.41 o 
   4   4  11      115.20      123.14     10.36 o 
   5   4  11      142.09      156.76     10.55 o 
   6   4  11       43.20       34.18      6.58 o 
   7   4  11       15.23       17.18      5.18 o 
   8   4  11        2.53        3.48      5.59 o 
   9   4  11        3.71       -0.75      5.80 o 
  10   4  11        1.77        7.49      7.38 o 
 -12   5  11        6.03       17.46     13.17 o 
 -11   5  11       37.52       43.56     12.28 o 
 -10   5  11        0.81       -0.30      5.73 o 
  -9   5  11       32.91       39.32     10.76 o 
  -8   5  11        6.25        8.71      4.12 o 
  -7   5  11       67.70       80.58      9.04 o 
  -6   5  11       16.10       19.21      5.52 o 
  -5   5  11     1103.19     1391.57     33.19 o 
  -4   5  11        1.72        4.65      4.44 o 
  -3   5  11        2.09        0.83      2.75 o 
  -2   5  11      164.10      177.47     12.55 o 
  -1   5  11      153.38      156.73     11.73 o 
   0   5  11       63.81       60.93      9.40 o 
   1   5  11        2.04        4.26      3.36 o 
   2   5  11      185.16      186.74     12.54 o 
   3   5  11      244.36      276.35     15.39 o 
   4   5  11       57.91       67.77      7.25 o 
   5   5  11        4.24        4.63      3.70 o 
   6   5  11       13.66       12.66      4.50 o 
   7   5  11        0.31        2.20      3.71 o 
   8   5  11        7.34        8.77      5.59 o 
   9   5  11       11.93       22.39      8.94 o 
 -11   6  11        2.82       14.20      9.66 o 
 -10   6  11       31.00       68.92     14.93 o 
  -9   6  11        6.60       10.20      7.67 o 
  -8   6  11       77.96       91.48     14.34 o 
  -7   6  11       38.48       48.55      9.51 o 
  -6   6  11       65.74       75.62     11.14 o 
  -5   6  11      758.23      868.37     35.69 o 
  -4   6  11      523.83      621.68     66.68 o 
  -3   6  11       41.02       38.87      7.96 o 
  -2   6  11      789.65      904.03     29.35 o 
  -1   6  11       64.53       74.56      8.96 o 
   0   6  11        0.04       -1.09      2.74 o 
   1   6  11       12.86       12.64      6.16 o 
   2   6  11       13.56       11.43      6.26 o 
   3   6  11       84.43       91.70     12.95 o 
   4   6  11       40.98       36.30      7.96 o 
   5   6  11        0.22        1.56      3.88 o 
   6   6  11       10.65       14.66      6.05 o 
   7   6  11        0.38        0.65      4.96 o 
   8   6  11        3.55        0.56      5.72 o 
 -10   7  11        1.73       -2.84      6.91 o 
  -9   7  11       55.19       79.21     16.17 o 
  -8   7  11       21.31       22.73      9.75 o 
  -7   7  11       77.20       89.39     13.33 o 
  -6   7  11       14.50       18.55      7.91 o 
  -5   7  11       20.94       17.20      7.09 o 
  -4   7  11      208.65      254.65     16.83 o 
  -3   7  11      284.38      360.37     19.86 o 
  -2   7  11       21.08       18.25      5.99 o 
  -1   7  11       62.70       73.55      9.44 o 
   0   7  11       46.02       35.00     12.12 o 
   1   7  11      103.79      115.71     14.65 o 
   2   7  11       73.49       91.35     13.43 o 
   3   7  11       11.35        9.15      7.07 o 
   4   7  11       20.12       18.03      8.25 o 
   5   7  11        8.02        7.14      6.49 o 
   6   7  11        0.07        2.89      6.59 o 
   7   7  11        2.03        7.75      8.24 o 
  -9   8  11        5.42        2.40     13.28 o 
  -8   8  11      110.88      161.74     29.38 o 
  -7   8  11      205.50      276.27     35.58 o 
  -6   8  11       95.10      117.23     15.31 o 
  -5   8  11        0.50        4.21      4.69 o 
  -4   8  11        0.73        1.27      3.70 o 
  -3   8  11       10.37       14.35      5.51 o 
  -2   8  11       38.93       37.97      8.57 o 
  -1   8  11        8.53        5.80      4.46 o 
   0   8  11      222.82      260.68     22.07 o 
   1   8  11       46.60       63.41     13.53 o 
   2   8  11       26.90        8.32     15.76 o 
   3   8  11        7.62       -3.48      7.04 o 
   4   8  11        0.09       -0.41      5.14 o 
   5   8  11        2.56        0.56      5.97 o 
   6   8  11       22.34       24.60     11.74 o 
  -7   9  11       10.99       20.65     16.78 o 
  -6   9  11       45.08       58.63     22.85 o 
  -5   9  11        0.01        5.83      7.10 o 
  -4   9  11       16.09       14.06      6.93 o 
  -3   9  11        0.53        2.28      4.68 o 
  -2   9  11       20.20        5.54      8.14 o 
  -1   9  11       85.80       21.82     33.83 o 
   0   9  11        1.34        6.43      6.20 o 
   1   9  11       62.82       73.00     14.25 o 
   2   9  11        0.05       -1.25      4.88 o 
   3   9  11        6.78       -2.43      4.66 o 
   4   9  11        1.21       -2.74      6.62 o 
  -2  10  11        3.91        6.15      6.34 o 
  -1  10  11        0.33        0.21      8.05 o 
 -14   0  12       66.38       -0.59      9.19 o 
 -13   0  12        0.49       -1.60      8.30 o 
 -12   0  12        3.60        2.49      8.18 o 
 -11   0  12        8.31        6.90      5.64 o 
 -10   0  12        0.04        8.68      6.87 o 
  -9   0  12       22.20       16.14      9.02 o 
  -8   0  12        9.70        3.37      5.40 o 
  -7   0  12      112.47      138.30     18.72 o 
  -6   0  12       47.41       45.31     13.57 o 
  -5   0  12      106.41      124.02     12.33 o 
  -4   0  12        2.01        0.81      3.31 o 
  -3   0  12        3.53        2.76      3.59 o 
  -2   0  12      627.13      720.03     24.38 o 
  -1   0  12       27.10       14.94      5.20 o 
   0   0  12       27.03       24.09      6.41 o 
   1   0  12     3210.29     3658.60     85.65 o 
   2   0  12      114.11      125.66     17.07 o 
   3   0  12       55.87       39.75     11.68 o 
   4   0  12        1.53        3.67      5.06 o 
   5   0  12      308.69      317.69     19.50 o 
   6   0  12        2.97        2.70      6.96 o 
   7   0  12       25.21       30.35     12.90 o 
   8   0  12       19.64       13.36     10.16 o 
   9   0  12      271.70        3.46      5.52 o 
  10   0  12        4.95       -2.44      7.76 o 
 -14   1  12       10.66        2.14      6.19 o 
 -13   1  12        0.17        2.55      5.49 o 
 -12   1  12        0.05       -2.37      4.60 o 
 -11   1  12       18.17       14.88      7.92 o 
 -10   1  12        6.51        6.14      4.18 o 
  -9   1  12       88.83      115.36     10.84 o 
  -8   1  12       35.97       27.21      6.41 o 
  -7   1  12      151.39      157.34     11.43 o 
  -6   1  12      129.05      137.80     10.65 o 
  -5   1  12      238.73      240.87     13.14 o 
  -4   1  12      165.68      165.86     10.57 o 
  -3   1  12      478.21      545.56     17.69 o 
  -2   1  12      244.74      286.01     12.47 o 
  -1   1  12      286.95      286.65     10.73 o 
   0   1  12      179.78      180.79     10.93 o 
   1   1  12       30.86       34.53      4.82 o 
   2   1  12      819.81      863.61     18.60 o 
   3   1  12        8.03        6.01      3.18 o 
   4   1  12      196.31      221.65     12.89 o 
   5   1  12        1.59        0.73      2.91 o 
   6   1  12       49.24       62.90     11.43 o 
   7   1  12        1.78        2.16      5.16 o 
   8   1  12        1.82        4.78      5.74 o 
   9   1  12        5.64        3.87      4.84 o 
  10   1  12       28.28       16.88     10.52 o 
 -13   2  12        0.43       -2.44      6.00 o 
 -12   2  12       40.63       -3.34      4.04 o 
 -11   2  12        3.93        2.95      6.16 o 
 -10   2  12        1.39        3.74      3.88 o 
  -9   2  12       32.77       24.03      6.41 o 
  -8   2  12        6.02        4.25      3.75 o 
  -7   2  12       45.82       34.94      6.89 o 
  -6   2  12       65.49       67.09      8.08 o 
  -5   2  12        0.21        0.49      2.86 o 
  -4   2  12       56.92       67.96      7.47 o 
  -3   2  12        2.13        0.10      2.34 o 
  -2   2  12        3.18        6.31      3.29 o 
  -1   2  12     1239.03     1341.40     35.91 o 
   0   2  12      188.68      216.05     11.91 o 
   1   2  12      121.08      131.59      8.27 o 
   2   2  12        2.48        4.87      2.88 o 
   3   2  12       47.52       51.77      6.41 o 
   4   2  12       49.20       50.15      5.90 o 
   5   2  12        1.36       -2.23      2.43 o 
   6   2  12       17.70       21.85      5.87 o 
   7   2  12      213.23      260.14     28.64 o 
   8   2  12        0.28       -1.27      4.44 o 
   9   2  12        1.67        4.25      5.07 o 
  10   2  12        3.63        4.37      6.25 o 
 -13   3  12       18.27       -3.66     17.05 o 
 -12   3  12       19.41       -1.88      3.77 o 
 -11   3  12        2.67        1.58      5.34 o 
 -10   3  12        5.90        6.06      6.27 o 
  -9   3  12       33.63       48.35      8.10 o 
  -8   3  12       12.05        8.61      4.34 o 
  -7   3  12      147.30      190.44     12.90 o 
  -6   3  12        1.94        0.99      2.90 o 
  -5   3  12      108.02      102.70      9.07 o 
  -4   3  12       18.23       18.43      4.83 o 
  -3   3  12       20.64       15.35      4.57 o 
  -2   3  12      313.44      350.31     20.07 o 
  -1   3  12       16.98       20.31      5.32 o 
   0   3  12     1893.91     2146.89     38.70 o 
   1   3  12        9.98       10.11      4.63 o 
   2   3  12      138.16      147.71     13.18 o 
   3   3  12        7.19        6.01      2.97 o 
   4   3  12      108.85      101.82      9.43 o 
   5   3  12        1.83        1.85      2.93 o 
   6   3  12        4.78        6.47      4.27 o 
   7   3  12        2.32       -0.93      5.03 o 
   8   3  12        0.01       -1.57      5.33 o 
   9   3  12        0.00       -1.05      5.83 o 
 -12   4  12        8.71       24.30     11.23 o 
 -11   4  12        1.79       -0.48      6.66 o 
 -10   4  12       20.84       21.25     11.70 o 
  -9   4  12       57.31       68.06      9.26 o 
  -8   4  12        5.94        8.36      3.88 o 
  -7   4  12        1.70        1.93      3.12 o 
  -6   4  12       60.02       67.76      8.53 o 
  -5   4  12      435.29      492.49     19.68 o 
  -4   4  12      309.45      328.16     20.65 o 
  -3   4  12     1412.03     1635.82    122.66 o 
  -2   4  12        0.09       -1.61      2.34 o 
  -1   4  12       22.81       22.38      5.55 o 
   0   4  12       62.07       59.71      7.31 o 
   1   4  12       49.72       52.29      8.69 o 
   2   4  12       49.63       49.14      7.29 o 
   3   4  12       11.49       18.73      5.08 o 
   4   4  12        1.57       -1.66      3.06 o 
   5   4  12        0.14       -0.67      2.81 o 
   6   4  12       11.47       11.85      4.54 o 
   7   4  12        2.07        3.48      4.28 o 
   8   4  12        1.05       -2.55      5.44 o 
   9   4  12        0.05        5.21      6.11 o 
 -12   5  12        3.21        2.53      9.08 o 
 -11   5  12       15.64       29.54     10.71 o 
 -10   5  12       17.39       33.57     10.77 o 
  -9   5  12        0.44       -0.17      5.38 o 
  -8   5  12       17.99       27.78      6.82 o 
  -7   5  12        8.99       19.24      5.62 o 
  -6   5  12        8.38       15.33      5.28 o 
  -5   5  12       57.20       64.76     10.95 o 
  -4   5  12      531.31      637.47     31.70 o 
  -3   5  12       20.65       24.90      6.66 o 
  -2   5  12      460.02      546.21     22.16 o 
  -1   5  12      164.09      174.42     12.66 o 
   0   5  12       32.38       35.71      8.84 o 
   1   5  12        3.36        0.81      3.88 o 
   2   5  12       61.10       68.77     10.58 o 
   3   5  12        1.01        1.83      3.61 o 
   4   5  12       37.26       41.88      7.87 o 
   5   5  12        5.97        7.95      4.10 o 
   6   5  12        0.97        1.40      3.83 o 
   7   5  12        0.80       -1.93      4.54 o 
   8   5  12        6.19        2.70     10.12 o 
 -11   6  12        5.51       13.25      9.97 o 
 -10   6  12        2.16       15.82      8.99 o 
  -9   6  12        5.62       10.46      8.05 o 
  -8   6  12       57.94       58.85     24.81 o 
  -7   6  12      154.35      201.70     18.12 o 
  -6   6  12       20.12       25.50      8.49 o 
  -5   6  12      454.51      547.38     42.34 o 
  -4   6  12        0.80        1.02      4.11 o 
  -3   6  12      134.35      166.77     13.37 o 
  -2   6  12      101.14      106.35     10.82 o 
  -1   6  12        2.93        5.31      4.00 o 
   0   6  12        0.03        1.38      3.77 o 
   1   6  12        8.13        9.19      5.66 o 
   2   6  12        2.41        0.96      4.43 o 
   3   6  12       13.97        5.94      5.88 o 
   4   6  12        5.90        9.32      5.28 o 
   5   6  12        0.38        4.41      4.62 o 
   6   6  12        3.90        8.55      5.86 o 
   7   6  12       34.02       48.14      9.97 o 
 -10   7  12        6.90       16.15     10.38 o 
  -9   7  12       13.04       17.07     14.84 o 
  -8   7  12        1.34        8.51     11.76 o 
  -7   7  12        3.47        7.89      6.31 o 
  -6   7  12      175.50      218.14     26.39 o 
  -5   7  12       42.40       50.50     10.51 o 
  -4   7  12      128.16      128.39     15.21 o 
  -3   7  12        0.47        0.35      3.52 o 
  -2   7  12       98.11      116.81     11.85 o 
  -1   7  12       11.15       15.56      5.72 o 
   0   7  12       17.24       26.64      8.52 o 
   1   7  12       59.00       55.18     12.29 o 
   2   7  12        1.61       -0.46      5.10 o 
   3   7  12        3.11        3.21      5.29 o 
   4   7  12        8.56        5.26      4.87 o 
   5   7  12        0.21       -3.14      5.48 o 
   6   7  12        0.79       -4.51      6.05 o 
  -8   8  12        1.64        8.77     13.32 o 
  -7   8  12      145.48      207.85     32.67 o 
  -6   8  12        2.87        9.25      6.58 o 
  -5   8  12        3.57        0.16      4.64 o 
  -4   8  12        5.36       -0.66      4.42 o 
  -3   8  12       25.22        7.54      7.34 o 
  -2   8  12        0.10       -2.38      3.61 o 
  -1   8  12      125.89       53.01     53.50 o 
   0   8  12      141.39      182.63     19.11 o 
   1   8  12        8.53        7.90      6.90 o 
   2   8  12        0.14        0.79      5.21 o 
   3   8  12       23.11       15.29     18.17 o 
   4   8  12        6.02        8.40      7.48 o 
   5   8  12        4.36        1.98      7.82 o 
  -6   9  12       35.46       49.18     13.58 o 
  -5   9  12        6.23       -0.56      6.19 o 
  -4   9  12       10.73       11.40      9.19 o 
  -3   9  12       17.72        3.92      4.55 o 
  -2   9  12        0.25       -1.62      3.70 o 
  -1   9  12       15.96        5.59      3.99 o 
   0   9  12       18.37       26.81     14.29 o 
   1   9  12        1.56       -5.03      5.07 o 
   2   9  12       25.03        5.07      8.83 o 
 -13   1  13        1.71        4.46      6.43 o 
 -12   1  13        2.28        5.06      4.55 o 
 -11   1  13       13.31       13.86      8.06 o 
 -10   1  13        1.64        2.61      3.66 o 
  -9   1  13        0.20        2.28      3.64 o 
  -8   1  13       37.54       31.83      6.94 o 
  -7   1  13        6.89        6.19      3.40 o 
  -6   1  13       58.24       61.71      8.08 o 
  -5   1  13        4.24        3.72      3.58 o 
  -4   1  13       60.10       55.31      7.27 o 
  -3   1  13       25.08       20.38      5.02 o 
  -2   1  13        4.64        9.34      3.14 o 
  -1   1  13        1.65        3.00      2.91 o 
   0   1  13     1155.39     1365.76     45.84 o 
   1   1  13       25.83       35.24      5.21 o 
   2   1  13     2002.32     2428.77     51.97 o 
   3   1  13      479.98      539.45     24.69 o 
   4   1  13      475.46      587.88     21.74 o 
   5   1  13       18.91       20.45      5.46 o 
   6   1  13        5.81        8.02      5.73 o 
   7   1  13        3.25        3.79      5.60 o 
   8   1  13       15.10        5.29      4.82 o 
   9   1  13        4.57        2.68      6.18 o 
 -13   2  13        3.39       -0.98      7.38 o 
 -12   2  13        9.76       -1.03      4.28 o 
 -11   2  13        8.07       -1.38      6.70 o 
 -10   2  13        3.17        2.80      3.92 o 
  -9   2  13        2.78       -0.17      3.21 o 
  -8   2  13        2.37        3.45      3.72 o 
  -7   2  13      125.20      117.15     10.60 o 
  -6   2  13       20.40       10.79      4.43 o 
  -5   2  13      120.34      120.96      9.84 o 
  -4   2  13      205.81      219.51     12.61 o 
  -3   2  13        5.82        7.28      3.78 o 
  -2   2  13       74.64       90.96     11.07 o 
  -1   2  13     1322.49     1541.17     40.05 o 
   0   2  13        6.81        6.09      3.24 o 
   1   2  13      629.48      672.52     21.72 o 
   2   2  13       57.92       53.20     10.71 o 
   3   2  13      332.16      381.05     16.38 o 
   4   2  13       90.14       93.33      9.07 o 
   5   2  13       81.22       81.16      9.51 o 
   6   2  13        6.77        6.75      4.45 o 
   7   2  13       11.18       13.54      7.35 o 
   8   2  13        0.66       -1.89      5.02 o 
   9   2  13        2.85       -1.26      5.80 o 
 -13   3  13        0.29       -4.42     10.47 o 
 -12   3  13       30.96       20.72     40.66 o 
 -11   3  13        1.83       -4.28      4.28 o 
 -10   3  13        7.66        2.11      5.93 o 
  -9   3  13       38.81       44.58      8.62 o 
  -8   3  13        0.15        1.74      2.83 o 
  -7   3  13       16.64       16.29      5.08 o 
  -6   3  13       85.63       96.22      9.63 o 
  -5   3  13        3.84        6.40      4.23 o 
  -4   3  13      118.48      152.29     13.98 o 
  -3   3  13       29.57       23.00      7.22 o 
  -2   3  13      765.44      840.73     33.81 o 
  -1   3  13        1.16       -1.67      2.51 o 
   0   3  13      105.20      115.74      9.92 o 
   1   3  13      303.75      295.43     15.08 o 
   2   3  13        1.66        3.81      3.24 o 
   3   3  13       84.80      106.92      8.29 o 
   4   3  13      101.38      113.81     10.22 o 
   5   3  13       78.24       93.47     10.35 o 
   6   3  13      193.30      249.58     16.61 o 
   7   3  13        4.66        9.81      6.60 o 
   8   3  13        0.64        6.82      6.29 o 
   9   3  13        0.58       -1.56      6.63 o 
 -12   4  13        4.50       -1.45      6.44 o 
 -11   4  13        4.42       -1.94      5.65 o 
 -10   4  13       59.26       13.98     36.04 o 
  -9   4  13      112.06      118.13     11.57 o 
  -8   4  13        0.16        1.58      3.48 o 
  -7   4  13       12.85        8.77      4.47 o 
  -6   4  13       69.65       85.85      9.25 o 
  -5   4  13        7.44        6.74      4.85 o 
  -4   4  13      115.01      105.51     16.06 o 
  -3   4  13     1163.76     1449.42     43.73 o 
  -2   4  13      102.30      104.55     10.05 o 
  -1   4  13      359.01      414.14     18.79 o 
   0   4  13        2.82        3.69      3.31 o 
   1   4  13       32.10       31.15      8.41 o 
   2   4  13       46.88       45.99      8.87 o 
   3   4  13       18.43       18.67      5.55 o 
   4   4  13        9.39       13.46      5.22 o 
   5   4  13       96.16      101.18      9.20 o 
   6   4  13        6.51        3.57      4.21 o 
   7   4  13       50.97       68.73     14.01 o 
   8   4  13       18.66       23.51      8.70 o 
 -11   5  13        0.46        6.07      7.60 o 
 -10   5  13       24.85       12.97     26.79 o 
  -9   5  13        1.63       -2.03      7.04 o 
  -8   5  13       52.45       76.83      9.99 o 
  -7   5  13        0.46        3.17      6.81 o 
  -6   5  13       36.54       45.90     10.26 o 
  -5   5  13       59.79       83.66     11.89 o 
  -4   5  13      293.47      356.79     23.20 o 
  -3   5  13       32.60       32.92      9.17 o 
  -2   5  13        6.79        8.93      4.34 o 
  -1   5  13      178.13      183.91     13.32 o 
   0   5  13        3.51        3.00      3.48 o 
   1   5  13       73.60       96.32     12.21 o 
   2   5  13       73.83       94.00     12.25 o 
   3   5  13       24.83       31.84      9.07 o 
   4   5  13        1.73        1.46      4.86 o 
   5   5  13       15.30       20.55      6.95 o 
   6   5  13        6.13        7.41      5.81 o 
   7   5  13       30.57       53.54     12.73 o 
   8   5  13       49.04       68.83     21.16 o 
 -10   6  13        0.22       -1.12      7.68 o 
  -9   6  13       20.06       12.64     13.00 o 
  -8   6  13        5.62       -0.44      4.13 o 
  -7   6  13        4.86        0.27      4.33 o 
  -6   6  13        6.26        7.73      6.00 o 
  -5   6  13      244.18      295.92     22.30 o 
  -4   6  13       17.13       14.29      7.28 o 
  -3   6  13      296.21      333.14     19.00 o 
  -2   6  13       57.97       66.40      8.78 o 
  -1   6  13       26.19       33.90      7.67 o 
   0   6  13       28.77       30.04      7.26 o 
   1   6  13        4.73       13.22      6.44 o 
   2   6  13        1.97        3.33      5.02 o 
   3   6  13        1.17        3.95      5.47 o 
   4   6  13        0.51       -0.33      4.33 o 
   5   6  13        3.38        4.97      5.32 o 
   6   6  13        0.83        1.02      4.50 o 
   7   6  13       30.75       35.67      9.09 o 
  -9   7  13       13.25       18.29     15.39 o 
  -8   7  13       82.59        0.25      6.20 o 
  -7   7  13        1.86       -0.42      4.53 o 
  -6   7  13       59.37       15.01     26.35 o 
  -5   7  13        1.50       -2.86      3.95 o 
  -4   7  13        0.04        1.82      5.11 o 
  -3   7  13       66.20       82.97     10.32 o 
  -2   7  13        5.17        6.62      4.33 o 
  -1   7  13        6.82       10.10      5.39 o 
   0   7  13        1.18        5.46      4.37 o 
   1   7  13        7.52        9.51      5.77 o 
   2   7  13        0.02       -4.09      4.66 o 
   3   7  13        1.15        1.57      4.67 o 
   4   7  13        7.93        1.02      4.61 o 
   5   7  13       11.59       26.60     10.48 o 
  -7   8  13        5.38        4.85     14.08 o 
  -6   8  13        7.97       -0.54      5.11 o 
  -5   8  13       67.72       27.67     39.58 o 
  -4   8  13        1.14       -4.40      6.41 o 
  -3   8  13        0.15       -0.82      4.66 o 
  -2   8  13        0.05        2.16      3.33 o 
  -1   8  13       60.54       14.21     19.97 o 
   0   8  13       30.77        5.02      6.55 o 
   1   8  13        4.34        4.52      5.98 o 
   2   8  13        0.54        0.38      5.27 o 
   3   8  13        3.95        0.83      6.35 o 
   4   8  13        2.62       -2.85      5.49 o 
  -4   9  13        2.20        5.29      6.15 o 
  -3   9  13        3.35        5.51      4.83 o 
  -2   9  13        0.90        0.61      4.42 o 
  -1   9  13        9.90        0.63      6.83 o 
   0   9  13        0.15       -0.67      4.46 o 
   1   9  13        6.26        4.46      7.29 o 
 -13   0  14        8.16        8.26      9.23 o 
 -12   0  14       32.14       -0.17      7.33 o 
 -11   0  14        9.57       17.73      7.98 o 
 -10   0  14        1.21       -0.09      4.78 o 
  -9   0  14       14.27       12.52      6.08 o 
  -8   0  14        0.49        0.02      3.67 o 
  -7   0  14      121.69      110.44     12.47 o 
  -6   0  14      334.69      287.11     19.21 o 
  -5   0  14      416.11      322.25     19.90 o 
  -4   0  14      168.39      115.09     12.23 o 
  -3   0  14        0.23        2.44      3.73 o 
  -2   0  14      532.00      574.69     23.63 o 
  -1   0  14       88.12       90.16     15.51 o 
   0   0  14      546.18      616.98     39.03 o 
   1   0  14     1456.01     1694.31     64.03 o 
   2   0  14      782.19      893.71     46.41 o 
   3   0  14      924.68     1011.95     49.40 o 
   4   0  14      222.47      237.99     24.15 o 
   5   0  14       95.95      105.42     19.90 o 
   6   0  14      112.40      129.96     23.23 o 
   7   0  14        0.12        4.26      7.71 o 
   8   0  14        1.03       -5.40      6.53 o 
   9   0  14        0.00        2.07      8.51 o 
 -13   1  14        3.34        3.92      6.50 o 
 -12   1  14       12.62        5.87      5.48 o 
 -11   1  14        8.35       10.16      5.28 o 
 -10   1  14       39.17       46.37      8.99 o 
  -9   1  14       31.93       50.04      8.89 o 
  -8   1  14        2.74        1.31      3.12 o 
  -7   1  14       49.62       47.80      7.37 o 
  -6   1  14       31.70       31.90      6.66 o 
  -5   1  14      355.54      350.71     16.64 o 
  -4   1  14        4.65        2.26      3.15 o 
  -3   1  14        3.66        3.19      2.92 o 
  -2   1  14       53.65       53.89      7.63 o 
  -1   1  14        0.52       -0.66      2.57 o 
   0   1  14       90.75       83.90     10.64 o 
   1   1  14      376.85      425.50     22.90 o 
   2   1  14       78.21       83.42     10.82 o 
   3   1  14      300.59      366.72     21.18 o 
   4   1  14      219.19      268.03     15.42 o 
   5   1  14       13.30       15.28      5.42 o 
   6   1  14       15.66       13.21      7.09 o 
   7   1  14        8.50        3.45      5.02 o 
   8   1  14        2.95        4.46      5.02 o 
   9   1  14        0.30       -0.85      5.27 o 
 -13   2  14        0.19        7.32      6.66 o 
 -12   2  14        0.03        1.81      5.87 o 
 -11   2  14        2.38        1.31      5.40 o 
 -10   2  14        4.59        1.76      4.01 o 
  -9   2  14       30.44       43.37      8.45 o 
  -8   2  14      103.92       94.69     10.29 o 
  -7   2  14       91.75       74.96      8.93 o 
  -6   2  14       16.42       26.25      6.17 o 
  -5   2  14        0.54        3.90      3.31 o 
  -4   2  14        1.88        2.07      3.68 o 
  -3   2  14      207.59      198.00     15.98 o 
  -2   2  14      253.34      244.74     17.57 o 
  -1   2  14      363.52      443.42     22.72 o 
   0   2  14      338.37      379.26     14.52 o 
   1   2  14       96.34      109.19      8.21 o 
   2   2  14       49.02       72.89      9.83 o 
   3   2  14      366.43      413.69     22.96 o 
   4   2  14      161.25      192.58     21.01 o 
   5   2  14      172.27      209.02     17.88 o 
   6   2  14       57.59       62.41     12.27 o 
   7   2  14        1.72       -5.71      6.74 o 
   8   2  14        9.45       -2.06      7.92 o 
 -12   3  14        0.20        2.28      6.17 o 
 -11   3  14        0.98       -1.78      4.69 o 
 -10   3  14        4.75       -0.66      4.17 o 
  -9   3  14        1.71       -0.47      3.57 o 
  -8   3  14        0.25       -2.93      2.93 o 
  -7   3  14      181.60      204.76     19.79 o 
  -6   3  14       29.36       29.73      6.61 o 
  -5   3  14       17.62       17.67      6.51 o 
  -4   3  14        2.14        4.70      4.07 o 
  -3   3  14      106.76       97.49     12.04 o 
  -2   3  14       27.09       37.18      9.55 o 
  -1   3  14      184.00      223.18     13.52 o 
   0   3  14       12.47       14.77      4.84 o 
   1   3  14        0.32        0.66      2.42 o 
   2   3  14      101.29      110.57     12.18 o 
   3   3  14        5.55        4.72      3.10 o 
   4   3  14      206.00      247.15     19.38 o 
   5   3  14      139.95      154.87     13.24 o 
   6   3  14       78.53       95.19     11.19 o 
   7   3  14        0.32        4.40      5.79 o 
   8   3  14        2.14        0.48      6.85 o 
 -12   4  14        1.81       -3.59      6.20 o 
 -11   4  14       10.64        2.66      6.32 o 
 -10   4  14       33.92        3.80     16.97 o 
  -9   4  14       17.62       14.89      5.75 o 
  -8   4  14        7.64        7.79      4.57 o 
  -7   4  14       25.28       34.27      7.42 o 
  -6   4  14        6.07        9.43      5.73 o 
  -5   4  14       17.88       19.89      6.93 o 
  -4   4  14       15.32       20.86      7.15 o 
  -3   4  14      106.44      127.36     14.00 o 
  -2   4  14        5.51        5.91      4.82 o 
  -1   4  14        0.96        1.35      2.84 o 
   0   4  14       23.73       31.68      6.78 o 
   1   4  14        8.67        4.83      3.58 o 
   2   4  14        0.71        4.83      4.59 o 
   3   4  14        0.89       -1.22      3.36 o 
   4   4  14       72.67       81.53      9.87 o 
   5   4  14       18.56       13.88      5.74 o 
   6   4  14        3.70        4.57      4.89 o 
   7   4  14       36.38       53.06     12.95 o 
   8   4  14       79.62      138.10     18.11 o 
 -11   5  14        0.46       -0.29      6.44 o 
 -10   5  14       23.36       14.48     23.12 o 
  -9   5  14       37.32       21.85     14.13 o 
  -8   5  14        0.73        3.80      4.50 o 
  -7   5  14       38.84       58.37     12.01 o 
  -6   5  14       25.18       32.72      9.22 o 
  -5   5  14        6.51        2.86      8.14 o 
  -4   5  14        8.97       11.05      6.07 o 
  -3   5  14       59.97       64.11     11.04 o 
  -2   5  14        0.19       -0.75      3.06 o 
  -1   5  14       25.74       24.50      6.26 o 
   0   5  14       13.11       14.01      5.43 o 
   1   5  14        3.74        4.34      6.03 o 
   2   5  14       22.23       33.96     13.26 o 
   3   5  14       10.19       14.74      8.58 o 
   4   5  14        7.11        9.02      7.02 o 
   5   5  14        0.30       -0.22      4.46 o 
   6   5  14       73.09      109.04     15.78 o 
   7   5  14       22.23       13.24     13.36 o 
 -10   6  14       12.14       -8.51      8.51 o 
  -9   6  14        1.12        5.82      8.81 o 
  -8   6  14        4.71        2.22      4.31 o 
  -7   6  14        1.55        5.74      4.87 o 
  -6   6  14       17.25       21.77      7.75 o 
  -5   6  14        4.85        4.17      4.73 o 
  -4   6  14        7.05       14.13      6.33 o 
  -3   6  14        7.85       15.68      7.83 o 
  -2   6  14        1.26        1.76      3.60 o 
  -1   6  14        8.26        8.94      4.85 o 
   0   6  14       78.79       93.70     10.70 o 
   1   6  14        6.34        7.24      5.29 o 
   2   6  14        2.02       -0.72      4.28 o 
   3   6  14       26.53       16.04     18.13 o 
   4   6  14       12.68       20.78      8.81 o 
   5   6  14        9.53       11.48      6.31 o 
   6   6  14        1.32        7.06      7.94 o 
  -8   7  14        2.03        5.02      7.46 o 
  -7   7  14        0.00       -1.79      4.14 o 
  -6   7  14        9.64        6.52      9.72 o 
  -5   7  14       37.50       17.34     14.84 o 
  -4   7  14        2.64        2.32      4.91 o 
  -3   7  14        2.25        5.15      4.54 o 
  -2   7  14        1.06        5.28      4.24 o 
  -1   7  14        4.83       11.45      5.46 o 
   0   7  14        0.32       -1.15      4.06 o 
   1   7  14       27.53        6.80     18.50 o 
   2   7  14        3.62        3.28      5.34 o 
   3   7  14        2.79        4.76      5.76 o 
   4   7  14        2.41       -4.33      5.15 o 
  -6   8  14        0.48       -1.12      4.75 o 
  -5   8  14        0.93       -2.05      5.77 o 
  -4   8  14        8.46        2.02      5.39 o 
  -3   8  14        6.65        5.92      4.43 o 
  -2   8  14       28.32       18.95     14.64 o 
  -1   8  14        0.57       -2.94      3.18 o 
   0   8  14       24.18        4.86      9.89 o 
   1   8  14       44.29        2.95      7.50 o 
   2   8  14        9.22        2.46     11.15 o 
 -12   1  15        2.72        8.81      5.35 o 
 -11   1  15        8.71       11.42      6.11 o 
 -10   1  15       18.78       34.06      9.38 o 
  -9   1  15        5.16        5.54      4.93 o 
  -8   1  15        4.50        2.06      3.90 o 
  -7   1  15        6.66        7.72      5.36 o 
  -6   1  15        8.01        5.97      3.84 o 
  -5   1  15      207.95      202.96     13.33 o 
  -4   1  15        4.67        1.07      3.81 o 
  -3   1  15      352.10      293.82     15.90 o 
  -2   1  15       47.05       39.75      8.86 o 
  -1   1  15       36.93       22.05      7.09 o 
   0   1  15        1.19        0.51      2.77 o 
   1   1  15      173.52      204.48     16.66 o 
   2   1  15        0.29        0.77      3.69 o 
   3   1  15      169.44      230.43     17.58 o 
   4   1  15        0.19       -0.99      2.74 o 
   5   1  15       10.71       10.52      6.29 o 
   6   1  15       40.55        1.81      7.63 o 
   7   1  15        3.40        2.35      4.87 o 
   8   1  15        0.61       -0.01      5.23 o 
 -12   2  15       11.29       -0.24      6.13 o 
 -11   2  15        1.31        0.64      4.85 o 
 -10   2  15        2.12        8.47      5.04 o 
  -9   2  15        1.29        1.52      3.64 o 
  -8   2  15      124.07      148.83     12.89 o 
  -7   2  15        4.05        5.63      4.22 o 
  -6   2  15       15.97       23.02      6.34 o 
  -5   2  15      158.08      181.12     16.23 o 
  -4   2  15      219.53      207.60     16.71 o 
  -3   2  15       21.33       25.28      7.36 o 
  -2   2  15        4.19        7.62      4.87 o 
  -1   2  15       41.04       54.34      8.17 o 
   0   2  15       68.03       67.78     10.10 o 
   1   2  15       34.35       36.97      8.72 o 
   2   2  15        1.71        2.80      3.39 o 
   3   2  15       55.15       66.70     10.19 o 
   4   2  15      162.65      207.31     18.14 o 
   5   2  15        0.02       -2.26      3.53 o 
   6   2  15       30.02       34.91     10.04 o 
   7   2  15       12.31       20.08      8.35 o 
   8   2  15        0.53        1.75      6.57 o 
 -12   3  15        0.12       -5.81      5.81 o 
 -11   3  15       18.28        4.73      6.90 o 
 -10   3  15       13.04        1.96      3.91 o 
  -9   3  15        2.61       -0.79      3.83 o 
  -8   3  15       63.18       82.76     10.18 o 
  -7   3  15       21.14       22.10      6.46 o 
  -6   3  15       22.24       19.10      9.32 o 
  -5   3  15       10.91       15.35      5.88 o 
  -4   3  15        2.36        1.05      3.91 o 
  -3   3  15        0.08        1.04      3.48 o 
  -2   3  15        0.10       -0.97      3.51 o 
  -1   3  15      363.78      445.87     53.15 o 
   0   3  15       16.19       21.60      5.86 o 
   1   3  15       25.39       27.91      5.47 o 
   2   3  15        0.26       -1.01      2.97 o 
   3   3  15        0.55        2.90      4.19 o 
   4   3  15       23.40       26.74      8.14 o 
   5   3  15      237.06      332.97     19.72 o 
   6   3  15       18.99       23.48      9.45 o 
   7   3  15       22.70       30.65     10.15 o 
 -11   4  15        3.64        2.96      6.72 o 
 -10   4  15       34.29       11.06     22.68 o 
  -9   4  15        0.16       -0.01      3.89 o 
  -8   4  15        0.15        0.42      4.66 o 
  -7   4  15       77.08      109.72     14.12 o 
  -6   4  15        0.02       -0.62      3.73 o 
  -5   4  15       20.46       32.72      9.19 o 
  -4   4  15        1.56        2.43      4.57 o 
  -3   4  15       16.31       11.65      5.92 o 
  -2   4  15       33.89       33.44      9.57 o 
  -1   4  15        4.83        4.74      3.91 o 
   0   4  15        2.42       -0.62      2.92 o 
   1   4  15        6.97        7.97      4.12 o 
   2   4  15       77.26       90.92     12.14 o 
   3   4  15       23.54       23.37      7.90 o 
   4   4  15       22.45       25.83      8.39 o 
   5   4  15       47.63       75.80     10.73 o 
   6   4  15       54.98       85.58     11.27 o 
   7   4  15       12.42       23.06      9.56 o 
 -10   5  15        1.92        6.62     10.12 o 
  -9   5  15        2.00        8.08      5.83 o 
  -8   5  15        5.15        3.70      4.62 o 
  -7   5  15        0.12        3.42      5.88 o 
  -6   5  15       11.84       17.61      7.27 o 
  -5   5  15       13.09       15.47      7.22 o 
  -4   5  15       12.20       13.25      6.46 o 
  -3   5  15       19.38       24.43      8.79 o 
  -2   5  15        0.13       -4.51      4.51 o 
  -1   5  15        0.13        1.21      3.20 o 
   0   5  15        0.38        0.31      2.99 o 
   1   5  15       49.89       59.19      8.71 o 
   2   5  15       27.88       39.37     10.17 o 
   3   5  15       27.72       35.79      9.94 o 
   4   5  15       15.48       25.88     12.73 o 
   5   5  15        0.01        1.82      5.31 o 
   6   5  15        6.13       10.23      8.37 o 
  -9   6  15        7.73        5.14      8.56 o 
  -8   6  15        0.00        1.31      4.65 o 
  -7   6  15        1.84        2.93      4.73 o 
  -6   6  15        0.13       -3.83      3.83 o 
  -5   6  15        3.99        1.40      5.72 o 
  -4   6  15        4.60        0.19      5.18 o 
  -3   6  15        0.13       -3.34      3.34 o 
  -2   6  15        2.26        5.13      4.38 o 
  -1   6  15       22.59       30.56      8.20 o 
   0   6  15       31.25       13.34      8.49 o 
   1   6  15        9.77        7.21      5.49 o 
   2   6  15       33.75       10.23     32.69 o 
   3   6  15        7.65        6.08     10.47 o 
   4   6  15        0.09       -1.38      5.07 o 
   5   6  15        3.57       13.70     14.08 o 
  -8   7  15        0.66        6.70      8.18 o 
  -7   7  15        0.43        2.65      5.20 o 
  -6   7  15        1.10        0.85      4.48 o 
  -5   7  15        1.24        1.31      4.52 o 
  -4   7  15        2.03        2.79      5.26 o 
  -3   7  15        0.05        2.49      4.33 o 
  -2   7  15        3.12        0.95      3.69 o 
  -1   7  15        2.51        5.29      4.52 o 
   0   7  15        0.82       -0.70      3.72 o 
   1   7  15        0.27        2.21      4.00 o 
   2   7  15        6.14       -0.05      6.15 o 
   3   7  15       13.07       10.37      8.96 o 
  -5   8  15        0.03       -4.77      4.77 o 
  -4   8  15        1.18        2.24      5.93 o 
  -3   8  15        0.16       -0.47      5.45 o 
  -2   8  15        8.48        1.29      4.75 o 
  -1   8  15        0.00        4.37      4.26 o 
   0   8  15        8.69       16.78      7.71 o 
   1   8  15        2.30        5.24      7.50 o 
 -12   0  16      158.23      295.87     38.65 o 
 -11   0  16        5.44       21.38      8.52 o 
 -10   0  16       24.44       44.51     11.52 o 
  -9   0  16       48.44       64.75     17.20 o 
  -8   0  16       16.10       27.23     10.54 o 
  -7   0  16       21.64       14.12      6.73 o 
  -6   0  16      422.20      444.91     25.30 o 
  -5   0  16        7.70        4.79      4.64 o 
  -4   0  16      122.61      115.16     18.97 o 
  -3   0  16      107.84      131.35     20.19 o 
  -2   0  16       10.79       13.78      7.80 o 
  -1   0  16      120.37      146.02     21.33 o 
   0   0  16        8.77       12.81      7.92 o 
   1   0  16        8.38       11.51      7.63 o 
   2   0  16        4.45        5.69      5.52 o 
   3   0  16        5.08        5.99      6.74 o 
   4   0  16       24.59       31.40     12.10 o 
   5   0  16        0.67       -6.28      6.28 o 
   6   0  16        6.81       10.58      8.01 o 
   7   0  16        1.35       -1.77      7.38 o 
 -12   1  16        6.51       13.41      6.82 o 
 -11   1  16       11.90       18.09      5.81 o 
 -10   1  16        0.19        1.81      3.67 o 
  -9   1  16       13.26       14.75      6.11 o 
  -8   1  16        3.85        2.61      4.51 o 
  -7   1  16        5.06        0.76      2.94 o 
  -6   1  16        2.83        0.53      2.83 o 
  -5   1  16       20.68       27.17      6.65 o 
  -4   1  16        3.68        1.87      3.06 o 
  -3   1  16      199.75      209.98     14.16 o 
  -2   1  16        0.03       -0.56      2.88 o 
  -1   1  16       14.12       14.03      5.63 o 
   0   1  16        7.13        7.75      4.65 o 
   1   1  16        2.09        1.38      3.82 o 
   2   1  16        2.95        4.49      4.06 o 
   3   1  16        3.61        7.19      4.89 o 
   4   1  16       13.59       19.54      7.68 o 
   5   1  16        2.95        0.93      4.84 o 
   6   1  16        5.33       -2.53      4.67 o 
   7   1  16        0.02        3.68      5.32 o 
 -11   2  16       27.08       13.95     22.15 o 
 -10   2  16       41.15       42.10     22.89 o 
  -9   2  16        0.01       -0.19      3.85 o 
  -8   2  16       30.27       32.38      7.85 o 
  -7   2  16        6.17        4.71      4.12 o 
  -6   2  16       10.51        9.24      5.92 o 
  -5   2  16       53.38       69.70     10.90 o 
  -4   2  16       76.28       64.35     10.69 o 
  -3   2  16       13.30       16.36      5.86 o 
  -2   2  16       40.82       40.51      7.65 o 
  -1   2  16        4.21        0.80      3.38 o 
   0   2  16        1.97        3.05      3.60 o 
   1   2  16       17.78       15.12      9.29 o 
   2   2  16       22.79       29.25      8.34 o 
   3   2  16        6.39        8.09      5.02 o 
   4   2  16       23.65       26.57      8.08 o 
   5   2  16        0.03        1.72      4.43 o 
   6   2  16        0.12        0.75      5.54 o 
   7   2  16        0.14        3.48      7.21 o 
 -11   3  16       12.03        2.32      6.26 o 
 -10   3  16        4.06        3.48      4.66 o 
  -9   3  16       14.49       17.20      6.63 o 
  -8   3  16       13.75       10.01      6.13 o 
  -7   3  16       12.87       21.19      7.73 o 
  -6   3  16        1.89        8.03      5.71 o 
  -5   3  16        3.17        4.93      4.50 o 
  -4   3  16        3.51        2.68      4.27 o 
  -3   3  16       22.24       22.68     10.98 o 
  -2   3  16        6.71        6.75      5.40 o 
  -1   3  16       88.12       90.35     12.35 o 
   0   3  16        5.60        0.79      5.69 o 
   1   3  16       18.05       18.46      6.81 o 
   2   3  16        9.13       12.62      6.16 o 
   3   3  16        3.39        2.70      4.63 o 
   4   3  16        8.79        9.78      5.87 o 
   5   3  16       35.37       64.11      9.98 o 
   6   3  16        0.00        2.30      5.88 o 
 -10   4  16       36.20       -4.51      8.64 o 
  -9   4  16        0.18        2.83      4.64 o 
  -8   4  16        3.69        9.88      6.43 o 
  -7   4  16        0.89        0.04      4.68 o 
  -6   4  16       11.31       15.62      9.04 o 
  -5   4  16        0.26        1.29      4.47 o 
  -4   4  16        0.30       -3.47      3.47 o 
  -3   4  16        0.05       -0.11      3.61 o 
  -2   4  16       54.36       56.54     10.98 o 
  -1   4  16        2.02        0.17      4.28 o 
   0   4  16        9.27        6.23      4.47 o 
   1   4  16        3.12        3.78      4.21 o 
   2   4  16       92.48      114.86     11.37 o 
   3   4  16       32.15       28.20      9.01 o 
   4   4  16        0.00        2.72      4.91 o 
   5   4  16       10.15        9.05      5.60 o 
   6   4  16       39.03       39.18     11.83 o 
  -9   5  16        9.03        0.75      7.44 o 
  -8   5  16        6.44        7.84      5.72 o 
  -7   5  16        1.86        1.05      4.52 o 
  -6   5  16       13.46       25.62      8.96 o 
  -5   5  16        0.02        0.87      4.64 o 
  -4   5  16        9.32       13.20      8.22 o 
  -3   5  16        0.77        0.66      4.46 o 
  -2   5  16        0.91       -1.98      5.29 o 
  -1   5  16        6.49        4.50      4.21 o 
   0   5  16        1.41        7.41      4.09 o 
   1   5  16       64.98       39.82     19.53 o 
   2   5  16       17.67       10.42      6.12 o 
   3   5  16        1.24       -1.90      4.59 o 
   4   5  16        7.22        3.29      9.32 o 
   5   5  16        0.45        4.00      6.94 o 
  -8   6  16        0.90        2.44      5.04 o 
  -7   6  16        1.06        2.71      4.93 o 
  -6   6  16        0.17       -0.46      4.17 o 
  -5   6  16        7.62        6.38      5.17 o 
  -4   6  16        4.09        7.83      6.10 o 
  -3   6  16        6.83       10.62      7.43 o 
  -2   6  16        8.88        4.72      5.62 o 
  -1   6  16       13.67       23.17      7.03 o 
   0   6  16        4.29        2.03      3.70 o 
   1   6  16        4.65        5.78      4.53 o 
   2   6  16       16.43        8.85      8.50 o 
   3   6  16        4.19        1.58      6.31 o 
   4   6  16       44.08       55.69     13.70 o 
  -6   7  16        0.26       -0.12      5.15 o 
  -5   7  16        1.50       -1.45      5.03 o 
  -4   7  16        9.18        3.28      6.12 o 
  -3   7  16        1.95       -0.81      5.95 o 
  -2   7  16       19.07       31.93      8.52 o 
  -1   7  16        0.31       -0.48      7.80 o 
   0   7  16        9.20        6.33      5.07 o 
   1   7  16       13.88       13.06      5.96 o 
   2   7  16       18.57       16.55      6.95 o 
 -11   1  17        1.06        1.16      4.75 o 
 -10   1  17       54.76       86.54     10.08 o 
  -9   1  17        4.69        5.72      4.17 o 
  -8   1  17       12.32       19.33      5.56 o 
  -7   1  17        0.40        0.98      3.67 o 
  -6   1  17        0.23       -0.95      3.22 o 
  -5   1  17        4.74        3.61      4.07 o 
  -4   1  17       28.10       18.44      7.08 o 
  -3   1  17       21.95       21.20      7.24 o 
  -2   1  17        0.10        1.48      3.40 o 
  -1   1  17       54.34       70.72     11.09 o 
   0   1  17       13.83       17.35      6.55 o 
   1   1  17        0.27        1.53      3.90 o 
   2   1  17        0.01        0.44      3.82 o 
   3   1  17        0.15        1.32      3.77 o 
   4   1  17       25.65       16.02     13.89 o 
   5   1  17        1.20        3.58      5.00 o 
   6   1  17        0.17       -4.15      5.64 o 
 -11   2  17       12.62       21.50      7.59 o 
 -10   2  17       64.00       94.39     12.41 o 
  -9   2  17       29.52       51.11     10.10 o 
  -8   2  17       17.49       17.71      7.68 o 
  -7   2  17       37.24       63.44     13.00 o 
  -6   2  17       19.01       20.37      7.84 o 
  -5   2  17        5.87        3.54      5.04 o 
  -4   2  17       99.04      123.80     11.67 o 
  -3   2  17        0.49       -1.19      2.93 o 
  -2   2  17        0.03        2.52      3.52 o 
  -1   2  17        4.05        9.06      5.32 o 
   0   2  17        5.15        8.32      5.30 o 
   1   2  17        0.60       -1.32      3.58 o 
   2   2  17        7.97       12.32      5.57 o 
   3   2  17       14.71       25.12     11.34 o 
   4   2  17        4.59       14.11      6.59 o 
   5   2  17       22.48       39.67     11.42 o 
   6   2  17        0.11       -3.64      7.82 o 
 -10   3  17       34.89       17.29     28.92 o 
  -9   3  17        5.75        5.05      6.14 o 
  -8   3  17       13.18       23.94      9.13 o 
  -7   3  17        0.74       -3.31      4.19 o 
  -6   3  17        0.71        4.64      5.17 o 
  -5   3  17        7.15        6.09      5.93 o 
  -4   3  17        7.51       15.90      6.48 o 
  -3   3  17       19.01       19.76      7.53 o 
  -2   3  17       78.49       71.02     12.51 o 
  -1   3  17       77.38       90.69     12.45 o 
   0   3  17        2.51        2.28      4.22 o 
   1   3  17       48.48       62.76     11.43 o 
   2   3  17       39.03       63.71     11.47 o 
   3   3  17        0.15        0.42      4.62 o 
   4   3  17       54.17       82.35     12.75 o 
   5   3  17        1.62        2.42      4.51 o 
 -10   4  17        3.22       -2.87      8.81 o 
  -9   4  17       34.69       15.39     26.32 o 
  -8   4  17       77.35      125.55     16.37 o 
  -7   4  17        4.48       20.12      8.34 o 
  -6   4  17        6.57        6.13      5.85 o 
  -5   4  17        7.99        9.03      6.18 o 
  -4   4  17        0.07       -2.42      4.02 o 
  -3   4  17       21.16       22.92      8.19 o 
  -2   4  17       16.02       12.34     10.62 o 
  -1   4  17        0.00       -0.73      4.63 o 
   0   4  17        3.43        4.05      4.66 o 
   1   4  17       20.13       16.06      6.77 o 
   2   4  17        0.06        0.71      4.36 o 
   3   4  17        6.90       12.54      6.29 o 
   4   4  17        8.68       21.01      8.15 o 
   5   4  17        6.26        9.99      6.20 o 
  -9   5  17        0.01       -5.08      5.38 o 
  -8   5  17       35.29       19.54     17.81 o 
  -7   5  17       20.25       14.45      7.88 o 
  -6   5  17       28.57       57.14     12.71 o 
  -5   5  17       13.91       14.21      7.39 o 
  -4   5  17        0.26       -2.62      3.91 o 
  -3   5  17       13.32        4.83      5.99 o 
  -2   5  17        0.58        0.32      4.81 o 
  -1   5  17        1.28        3.20      3.99 o 
   0   5  17      101.61       64.80     58.90 o 
   1   5  17       33.44       -0.17      4.97 o 
   2   5  17       63.30        3.20      5.73 o 
   3   5  17       12.12        9.86     10.79 o 
   4   5  17        5.95        4.79      7.14 o 
  -7   6  17        4.09        9.04      6.13 o 
  -6   6  17        4.09        3.89      6.26 o 
  -5   6  17        2.48        8.54      6.84 o 
  -4   6  17        2.18        2.83      5.58 o 
  -3   6  17        0.02       -1.03      5.65 o 
  -2   6  17        0.01        1.28      6.14 o 
  -1   6  17       57.99       33.01     31.13 o 
   0   6  17        8.11       13.14      9.39 o 
   1   6  17        6.04        5.05      5.06 o 
   2   6  17        6.26       -3.03      6.11 o 
  -4   7  17        0.84       -0.75      6.22 o 
  -3   7  17        0.78       -0.26      7.32 o 
  -2   7  17        4.11        3.67      7.65 o 
  -1   7  17        2.18        8.75      5.79 o 
 -10   0  18       34.94       50.99     12.66 o 
  -9   0  18        1.17       -2.09      4.68 o 
  -8   0  18        3.08        6.86      6.14 o 
  -7   0  18        4.52        1.85      6.53 o 
  -6   0  18       47.15       70.69     17.62 o 
  -5   0  18        7.01       12.56      9.23 o 
  -4   0  18       28.24       35.45     13.78 o 
  -3   0  18        0.13       -0.72      5.23 o 
  -2   0  18       15.87       12.77      9.23 o 
  -1   0  18       27.30       19.90     10.50 o 
   0   0  18       23.60       38.23     14.25 o 
   1   0  18        1.35        7.00      6.32 o 
   2   0  18       24.77       34.31     13.32 o 
   3   0  18       30.55       34.90     13.49 o 
   4   0  18        4.27       -4.68      6.32 o 
   5   0  18       38.30       -4.76      7.71 o 
 -10   1  18       63.02      129.79     12.28 o 
  -9   1  18        0.36        1.95      4.27 o 
  -8   1  18       27.75       30.28      8.15 o 
  -7   1  18        2.04        1.55      4.29 o 
  -6   1  18        3.41        4.05      4.35 o 
  -5   1  18        3.56        7.05      5.33 o 
  -4   1  18       14.51       20.82      7.43 o 
  -3   1  18       10.78        8.29      6.08 o 
  -2   1  18       48.82       77.99     11.95 o 
  -1   1  18       30.28       26.31      8.50 o 
   0   1  18        6.40        8.63      5.28 o 
   1   1  18       36.57       40.27     10.18 o 
   2   1  18        1.06        5.79      6.85 o 
   3   1  18        9.78       12.72      6.30 o 
   4   1  18        1.63        0.84      6.11 o 
   5   1  18       12.20       -1.21      7.92 o 
 -10   2  18        4.96       12.63      7.86 o 
  -9   2  18        8.40       22.08      8.74 o 
  -8   2  18       17.43       30.70     10.33 o 
  -7   2  18        0.39        0.93      4.23 o 
  -6   2  18        4.02        4.41      4.24 o 
  -5   2  18        1.02       -3.03      3.03 o 
  -4   2  18        2.88        2.87      4.71 o 
  -3   2  18        0.56        0.40      4.74 o 
  -2   2  18        1.98        5.14      4.59 o 
  -1   2  18        0.82       -1.52      3.55 o 
   0   2  18        0.18        2.75      3.89 o 
   1   2  18       20.40       14.71      9.10 o 
   2   2  18        2.23        3.63      4.86 o 
   3   2  18       15.67       20.28     10.58 o 
   4   2  18       19.74       21.63      8.29 o 
   5   2  18        8.73       24.37     11.10 o 
  -9   3  18        8.60       13.33      8.21 o 
  -8   3  18       70.71      102.73     15.00 o 
  -7   3  18        7.67       19.52      8.32 o 
  -6   3  18       31.42       41.03     11.07 o 
  -5   3  18        5.10        8.05      8.87 o 
  -4   3  18       14.45       20.30      8.01 o 
  -3   3  18        4.42       -1.01      4.76 o 
  -2   3  18        1.91        3.66      4.30 o 
  -1   3  18        0.24        1.08      3.30 o 
   0   3  18        0.37        1.16      3.74 o 
   1   3  18        0.23       -0.64      3.72 o 
   2   3  18        2.52        6.83      7.46 o 
   3   3  18       20.20       35.40     11.04 o 
   4   3  18       37.98       61.26     12.29 o 
  -9   4  18       40.36       91.84     19.94 o 
  -8   4  18        0.07        1.84      6.12 o 
  -7   4  18       33.45       59.66     13.60 o 
  -6   4  18        0.22        0.39      4.81 o 
  -5   4  18        1.00        0.61      5.29 o 
  -4   4  18       12.81       21.60      8.05 o 
  -3   4  18       12.07       11.50     10.62 o 
  -2   4  18        9.99        1.36      7.46 o 
  -1   4  18        0.20       -1.93      3.23 o 
   0   4  18        0.78        3.15      4.68 o 
   1   4  18       33.04        9.20     17.60 o 
   2   4  18        1.72       -2.27      4.20 o 
   3   4  18        1.35        4.84      6.03 o 
  -7   5  18        1.65       14.84      7.92 o 
  -6   5  18        8.63       14.95      7.72 o 
  -5   5  18        0.22        0.38      7.86 o 
  -4   5  18        5.97       10.14      6.46 o 
  -3   5  18        0.02       -1.16      5.00 o 
  -2   5  18       14.76       10.86      8.05 o 
  -1   5  18        0.01        0.78      4.06 o 
   0   5  18        2.27       -0.04      4.55 o 
   1   5  18        0.36       -1.90      5.82 o 
   2   5  18       18.25        6.32      8.26 o 
  -5   6  18        2.02        3.26      6.55 o 
  -4   6  18        0.37       -4.07      5.28 o 
  -3   6  18        0.15       -0.16      5.90 o 
  -2   6  18        0.19        3.46      6.75 o 
  -1   6  18        6.05        2.05      8.94 o 
   0   6  18        7.68       13.06      6.27 o 
  -9   1  19        0.25       -2.96      3.93 o 
  -8   1  19       32.62       55.73     11.14 o 
  -7   1  19        4.40        6.99      5.61 o 
  -6   1  19        0.82        1.21      4.41 o 
  -5   1  19        6.98        1.72      5.33 o 
  -4   1  19        0.87       -0.52      3.61 o 
  -3   1  19       11.72        2.81      4.27 o 
  -2   1  19        0.00       -1.87      3.49 o 
  -1   1  19       14.55       15.95      6.85 o 
   0   1  19        6.42        9.53      6.05 o 
   1   1  19        0.27       -2.30      4.22 o 
   2   1  19        0.94       -0.53      3.99 o 
   3   1  19        0.22        2.49      6.36 o 
   4   1  19        0.94       -4.62      5.01 o 
  -9   2  19        4.88       12.41      6.52 o 
  -8   2  19        5.77       11.62      6.01 o 
  -7   2  19        0.12        1.43      4.44 o 
  -6   2  19       20.45       27.52      9.21 o 
  -5   2  19        1.71        1.61      3.94 o 
  -4   2  19       23.67       11.61     20.95 o 
  -3   2  19        1.54        0.59      3.68 o 
  -2   2  19       38.23        0.38      5.18 o 
  -1   2  19        1.62       -0.41      3.11 o 
   0   2  19        6.65        2.37      3.98 o 
   1   2  19        4.44        0.59      3.98 o 
   2   2  19       18.57       27.95      8.08 o 
   3   2  19       19.86       28.46      9.43 o 
  -8   3  19       72.33      120.09     17.20 o 
  -7   3  19        1.25       -0.49      4.68 o 
  -6   3  19        0.31       -2.68      6.09 o 
  -5   3  19       29.28       72.77     13.73 o 
  -4   3  19        4.94        5.24     12.81 o 
  -3   3  19        1.40       -0.45      3.29 o 
  -2   3  19        0.03       -0.64      3.34 o 
  -1   3  19        2.43        2.07      3.72 o 
   0   3  19       29.22        5.39     22.87 o 
   1   3  19        0.03       -1.87      3.39 o 
   2   3  19        0.19       -4.68      6.28 o 
   3   3  19        3.40        6.07      7.24 o 
  -7   4  19        0.71       -2.42      5.72 o 
  -6   4  19        2.18        4.78      6.32 o 
  -5   4  19        2.09       10.71      6.45 o 
  -4   4  19        7.50       20.89      8.22 o 
  -3   4  19        0.70        4.85      7.08 o 
  -2   4  19       35.66       13.41     21.75 o 
  -1   4  19        0.19       -2.16      3.62 o 
   0   4  19        2.43        1.43      4.14 o 
   1   4  19       11.29       -4.81      4.81 o 
   2   4  19        0.98       -2.23      7.88 o 
  -5   5  19       12.90       26.68     10.54 o 
  -4   5  19        0.51        3.99      5.80 o 
  -3   5  19        1.06        3.22      6.23 o 
  -2   5  19        8.82        2.11      5.61 o 
  -1   5  19        4.40       -3.03      4.89 o 
   0   5  19        3.29        1.83      4.86 o 
  -8   0  20        9.46       25.04     14.16 o 
  -7   0  20        0.14       -3.54      5.90 o 
  -6   0  20       11.34        7.33      8.47 o 
  -5   0  20        2.67        2.15      5.52 o 
  -4   0  20        2.15       -0.97      4.85 o 
  -3   0  20       35.63       -1.43      4.93 o 
  -2   0  20       35.71       -1.98      3.84 o 
  -1   0  20        1.73       -3.16      4.22 o 
   0   0  20      151.35      314.33     35.03 o 
   1   0  20        1.19        2.78      7.59 o 
   2   0  20       17.04       16.69     10.29 o 
  -8   1  20       50.63       74.04     14.38 o 
  -7   1  20        3.05        0.74      6.26 o 
  -6   1  20        0.27        4.44      5.45 o 
  -5   1  20        1.80        0.59      4.08 o 
  -4   1  20        0.29       -0.71      3.74 o 
  -3   1  20       28.21        0.91      3.67 o 
  -2   1  20        8.90        2.16      4.11 o 
  -1   1  20       40.66       25.02     40.30 o 
   0   1  20        0.38       -2.82      3.72 o 
   1   1  20        5.47        9.64      5.96 o 
   2   1  20        0.19        1.58      5.39 o 
  -8   2  20        0.02        0.56      6.02 o 
  -7   2  20        1.03        2.37      5.95 o 
  -6   2  20        0.09       -2.05      3.98 o 
  -5   2  20        5.04        3.33      4.63 o 
  -4   2  20        2.33       -0.62      5.04 o 
  -3   2  20        1.37       -2.09      3.02 o 
  -2   2  20       34.17        2.32      3.94 o 
  -1   2  20        0.70        3.23      4.57 o 
   0   2  20       13.06        9.48     15.11 o 
   1   2  20        0.02       -1.98      4.36 o 
   2   2  20        2.34        8.47      9.86 o 
  -7   3  20       10.77       15.60      9.37 o 
  -6   3  20       28.04       13.29     24.39 o 
  -5   3  20       32.20        5.90     29.44 o 
  -4   3  20        5.61       -1.06      4.65 o 
  -3   3  20        2.13       -1.42      3.73 o 
  -2   3  20        0.14       -3.45      3.99 o 
  -1   3  20       10.22        1.14      6.74 o 
   0   3  20        7.14        3.93      5.00 o 
   1   3  20       34.86       67.08     14.35 o 
  -5   4  20        1.58       -0.42      7.50 o 
  -4   4  20       39.95       71.28     21.12 o 
  -3   4  20        4.44       -1.00      4.56 o 
  -2   4  20        0.86       -1.27      4.28 o 
  -1   4  20        0.02       -1.57      4.85 o 
  -6   1  21        2.73        0.03      5.05 o 
  -5   1  21        0.09       -3.77      4.01 o 
  -4   1  21        1.57       -1.52      4.04 o 
  -3   1  21       19.75       -0.99      4.08 o 
  -2   1  21        6.27        1.92      4.28 o 
  -1   1  21        0.82        3.65      5.61 o 
   0   1  21       20.02       35.69     10.91 o 
  -5   2  21        1.70        2.53      4.35 o 
  -4   2  21        3.17       -2.85      3.76 o 
  -3   2  21       17.93        3.09      4.27 o 
  -2   2  21       15.63        0.07      4.44 o 
  -1   2  21       10.32        6.72     13.28 o 
                                                 
